# Supplementary material for: A ubiquitous method for predicting underground petroleum deposits based on satellite data
Source: Sci Rep. 2023 Apr 24;13:6638. doi: 10.1038/s41598-023-32054-0 (PMC10125970; doi:10.1038/s41598-023-32054-0)
Supplement: Supplementary file 1 — Supplementary Information 1. [file 41598_2023_32054_MOESM1_ESM.xlsx]

## Sheet: Sheet1
PRIMKEY	COUNTRY	FIPSCODE	COWCODE	CONTCODE	SITENUM	NAME	LAT	LONG	RES	RESINFO	LOCSOURCE	FIELDINFO	DISC	DISCPRES	PROD	PRODPRES	OTHERINFO	SOURCEINFO	VERSION
OF013PET	Argentina	AR	160	5	13	Malvinas Basin	-54.1	-65.4	PET	oil and gas	Schenk et al., 1999	3	-9999	3	-9999	3	no confirmation of Petroleum Economist	Petroleum Economist, 2003	1.2
AR012PET	Argentina	AR	160	5	12	Magallanes Basin	-53.7	-68.12	PET	oil and gas	Schenk et al., 1999 - Petroleum Economist, 2003	1	1949	1	-9999	3	Las Violetas and Rio Cullen fields discovered in 1949	Anonymous, 2001 - Petroleum Economist, 2003	1.2
OF012PET	Argentina	AR	160	5	12	Magallanes Basin	-53.7	-68.12	PET	oil and gas	Schenk et al., 1999 - Petroleum Economist, 2003	1	1949	1	-9999	3	Las Violetas and Rio Cullen fields discovered in 1949	Anonymous, 2001 - Petroleum Economist, 2003	1.2
CI005PET	Chile	CI	155	5	5	Magallanes Basin	-53.2	-69.18	PET	oil and gas	Schenk et al., 1999 - Petroleum Economist, 2003	1	1945	1	1950	1	Manantialles field discovered in 1945 - first commercial production in 1950	Kulke, 1995 - World Energy Council, 2001r - Petroleum Economist, 2003	1.2
CI004PET	Chile	CI	155	5	4	Magallanes Basin	-52.56	-70.69	PET	oil and gas	Schenk et al., 1999 - Petroleum Economist, 2003	1	1958	1	-9999	3	Delgado field found in 1958	Anonymous, 2001 - Petroleum Economist, 2003	1.2
OF076PET	Chile	CI	155	5	76	Magallanes Basin	-52.48	-69.04	PET	oil and gas	Schenk et al., 1999	1	1960	1	-9999	3	Daniel field discovered in 1960	Anonymous, 2001 - Petroleum Economist, 2003	1.2
CI003PET	Chile	CI	155	5	3	Magallanes Basin	-51.99	-72.18	PET	gas	Schenk et al., 1999 - Petroleum Economist, 2003	3	-9999	3	-9999	3	Tranquilo field - no further information available	Petroleum Economist, 2003	1.2
AR011PET	Argentina	AR	160	5	11	Magallanes Basin	-51.19	-69.9	PET	oil and gas	Schenk et al., 1999 - Petroleum Economist, 2003	1	1965	1	-9999	3	Corrillos field found in 1965	Anonymous, 2001 - Petroleum Economist, 2003	1.2
OF011PET	Argentina	AR	160	5	11	Magallanes Basin	-51.19	-69.9	PET	oil and gas	Schenk et al., 1999 - Petroleum Economist, 2003	1	1965	1	-9999	3	Corrillos field found in 1965	Anonymous, 2001 - Petroleum Economist, 2003	1.2
AR010PET	Argentina	AR	160	5	10	Magallenes Basin	-49.65	-71.83	PET	oil and gas	Schenk et al., 1999	3	-9999	3	-9999	3	no confirmation of Petroleum Economist	Petroleum Economist, 2003	1.2
OF010PET	Argentina	AR	160	5	10	Magallenes Basin	-49.65	-71.83	PET	oil and gas	Schenk et al., 1999	3	-9999	3	-9999	3	no confirmation of Petroleum Economist	Petroleum Economist, 2003	1.2
OF246PET	New Zealand	NZ	920	3	246	Great South Basin	-48.92	169.1	PET	gas	Steinshouer et al., 1999	4	1980	2	-9999	4	exploration wells were drilled between 1976 and 1984 in the basin - discoveries are non-commercial	New Zealand Petroleum, 2003a	1.2
AR009PET	Argentina	AR	160	5	9	San Jorge Basin	-46.13	-68.87	PET	oil	Schenk et al., 1999 - Petroleum Economist, 2003	1	1945	1	1945	1	production commenced in 1907 at Comodoro Rivadavia	Kulke, 1995 - Petroleum Economist, 2003	1.2
OF009PET	Argentina	AR	160	5	9	San Jorge Basin	-46.13	-68.87	PET	oil	Schenk et al., 1999 - Petroleum Economist, 2003	1	1945	1	1945	1	production commenced in 1907 at Comodoro Rivadavia	Kulke, 1995 - Petroleum Economist, 2003	1.2
OF247PET	New Zealand	NZ	920	3	247	Great South Basin	-45.49	171.17	PET	gas	Steinshouer et al., 1999	4	1980	2	-9999	4	exploration wells were drilled between 1976 and 1984 in the basin - discoveries are non-commercial	New Zealand Petroleum, 2003a	1.2
NZ001PET	New Zealand	NZ	920	3	1	New Zealand Orogenic Belt	-42.62	171.44	PET	oil	Steinshouer et al., 1999	4	1945	1	-9999	4	oil seeps at Kotuku discovered in 1897 - only exploration	New Zealand Petroleum, 2001 - New Zealand Petroleum, 2003b	1.2
OF248PET	New Zealand	NZ	920	3	248	Taranaki Basin	-39.85	173.28	PET	oil and gas	Steinshouer et al., 1999	1	1969	1	1979	1	Maui field discovered in 1969 and came on stream 1979	World Energy Council, 2001 - Anonymous, 2001 - Petroleum Economist, 2003	1.2
OF249PET	New Zealand	NZ	920	3	249	Taranaki Basin	-39.83	174.1	PET	oil and gas	Steinshouer et al., 1999	4	1986	1	-9999	4	Kupe field discovered in 1986	New Zealand Petroleum, 2002	1.2
NZ002PEt	New Zealand	NZ	920	3	2	Taranaki Basin	-39.28	174.31	PET	oil and gas	Steinshouer et al., 1999	1	1945	1	1945	1	Moturoa field discovered in 1865 and put into production in 1906	New Zealand Petroleum, 2002	1.2
OF075PET	Chile	CI	155	5	75	Central Chile Forearc Basin	-39.04	-73.64	PET	oil and gas	Schenk et al., 1999	3	-9999	3	-9999	3	no confirmation of Petroleum Economist - no further information available	Petroleum Economist, 2003	1.2
OF250PET	New Zealand	NZ	920	3	250	Taranaki Basin	-38.96	173.96	PET	oil	Steinshouer et al., 1999	4	2000	1	-9999	4	Pohokura field was a prospected area in 1999 and in 2000 the field itself was discovered	New Zealand Petroleum, 2002 - Petroleum Economist, 2003	1.2
CI002PET	Chile	CI	155	5	2	Temuco Basin	-38.7	-72.77	PET	oil and gas	Schenk et al., 1999	3	-9999	3	-9999	3	no confirmation of Petroleum Economist - no further inforamation available	Petroleum Economist, 2003	1.2
AS031PET	Australia	AS	900	3	31	Otway Basin	-38.47	143	PET	gas	Steinshouer et al., 1999	1	1979	1	1986	1	Paaratte North field found in 1979 and came on stream in 1986	Geoscience Australia, 2002 - Petroleum Economist, 2003	1.2
OF031PET	Australia	AS	900	3	31	Otway Basin	-38.47	143	PET	gas	Steinshouer et al., 1999	1	1979	1	1986	1	Paaratte North field found in 1979 and came on stream in 1986	Geoscience Australia, 2002 - Petroleum Economist, 2003	1.2
OF251PET	New Zealand	NZ	920	3	251	Taranaki Basin	-38.38	173.85	PET	oil	Steinshouer et al., 1999	3	-9999	3	-9999	3	no confirmation of Petroleum Economist	Petroleum Economist, 2003	1.2
OF074PET	Chile	CI	155	5	74	Central Chile Forearc Basin	-38.3	-73.93	PET	oil and gas	Schenk et al., 1999	3	-9999	3	-9999	3	no confirmation of Petroleum Economist - no further information available	Petroleum Economist, 2003	1.2
AS032PET	Australia	AS	900	3	32	Otway Basin	-38.17	142.04	PET	oil	Steinshouer et al., 1999	3	-9999	3	-9999	3	no confirmation of Petroleum Economist	Petroleum Economist, 2003	1.2
OF032PET	Australia	AS	900	3	32	Otway Basin	-38.17	142.04	PET	oil	Steinshouer et al., 1999	3	-9999	3	-9999	3	no confirmation of Petroleum Economist	Petroleum Economist, 2003	1.2
AS033PET	Australia	AS	900	3	33	Otway Basin	-37.95	141.22	PET	gas	Steinshouer et al., 1999	3	-9999	3	-9999	3	no confirmation of Petroleum Economist	Petroleum Economist, 2003	1.2
AS030PET	Australia	AS	900	3	30	Gippsland Basin	-37.77	147.95	PET	oil	Steinshouer et al., 1999	2	1945	1	-9999	4	oil discovered in 1924 but no effective production could be established	Kulke, 1995	1.2
OF030PET	Australia	AS	900	3	30	Gippsland Basin	-37.77	147.95	PET	oil	Steinshouer et al., 1999	2	1945	1	-9999	4	oil discovered in 1924 but no effective production could be established	Kulke, 1995	1.2
AR008PET	Argentina	AR	160	5	8	Neuquen Basin	-37.68	-68.97	PET	oil and gas	Schenk et al., 1999 - Petroleum Economist, 2003	1	1945	1	1970	2	El Porvenir field found in 1941 - Neuba I pipeline built in 1970 and transported gas from that basin -> production at least since	Anonymous, 2001 - Securities and Exchange Commission, Washington, D.C., 1999 - Petroleum Economist, 2003	1.2
OF008PET	Argentina	AR	160	5	8	Neuquen Basin	-37.68	-68.97	PET	oil and gas	Schenk et al., 1999 - Petroleum Economist, 2003	1	1945	1	1970	2	El Porvenir field found in 1941 - Neuba I pipeline built in 1970 and transported gas from that basin -> production at least since	Anonymous, 2001 - Securities and Exchange Commission, Washington, D.C., 1999 - Petroleum Economist, 2003	1.2
CI001PET	Chile	CI	155	5	1	Central Chile Forearc Basin	-37.62	-73.48	PET	oil and gas	Schenk et al., 1999	3	-9999	3	-9999	3	no confirmation of Petroleum Economist - no further inforamation available	Petroleum Economist, 2003	1.2
AS034PET	Australia	AS	900	3	34	Otway Basin	-37.49	140.78	PET	gas	Steinshouer et al., 1999	1	1987	1	1990	2	Katnook field discovered in 1987 - contract for gas supply in 1990	Geoscience Australia, 2002 - Petroleum Economist, 2003 - Energy SA, year unknown	1.2
OF312PET	South Africa	SF	560	4	312	South African Coastal	-35.12	21.8	PET	oil and gas	Persits et al., 1997 - Mbendi, 2003	1	1980	1	1992	2	FA field discovered in 1980	Mbendi, 2003 - World Energy Council, 2001bt - Petroleum Economist, 2003	1.2
OF313PET	South Africa	SF	560	4	313	South African Coastal	-34.58	23.75	PET	gas	Persits et al., 1997 - Mbendi, 2003	2	1969	1	-9999	4	Ga-A field discovered in 1969, Gas-B in 1983	Mbendi, 2003 - Kulke, 1995	1.2
AR007PET	Argentina	AR	160	5	7	Cuyo Basin	-34	-67.2	PET	oil	Schenk et al., 1999 - Petroleum Economist, 2003	4	-9999	3	-9999	4	Los Tordillos Oeste field - still under exploration in 2000	Wilkinson, 2000 - Petroleum Economist, 2003	1.2
OF007PET	Argentina	AR	160	5	7	Cuyo Basin	-34	-67.2	PET	oil	Schenk et al., 1999 - Petroleum Economist, 2003	4	-9999	3	-9999	4	Los Tordillos Oeste field - still under exploration in 2000	Wilkinson, 2000 - Petroleum Economist, 2003	1.2
AS029PET	Australia	AS	900	3	29	Sydney Basin	-33.92	150.79	PET	gas	Steinshouer et al., 1999	2	1945	1	1945	1	oil shale: commercial exploitation after 1865 - shut down in 1952	Kulke, 1995 - Petroleum Economist, 2003	1.2
OF029PET	Australia	AS	900	3	29	Sydney Basin	-33.92	150.79	PET	gas	Steinshouer et al., 1999	2	1945	1	1945	1	oil shale: commercial exploitation after 1865 - shut down in 1952	Kulke, 1995 - Petroleum Economist, 2003	1.2
AS001PET	Australia	AS	900	3	1	Perth Basin	-33.85	115.37	PET	gas	Steinshouer et al., 1999	2	1968	1	-9999	4	Wicher Range field discovered in 1968	Owad-Jones et al., 2000c	1.2
AR006PET	Argentina	AR	160	5	6	Cuyo Basin	-33.33	-68.78	PET	oil	Schenk et al., 1999 - Petroleum Economist, 2003	1	1945	1	1958	1	Cacheuta field discovered in 1933 and the La Ventana field came on stream in 1958	Anonymous, 2001 - Maure et al., 2001 - Petroleum Economist, 2003	1.2
AS002PET	Australia	AS	900	3	2	Perth Basin	-30.92	115.64	PET	gas	Steinshouer et al., 1999	1	1965	1	1972	1	Gingin field found in 1965 and came on stream in 1972	Owad-Jones et al., 2000b	1.2
OF311PET	South Africa	SF	560	4	311	Orange River Coastal	-30.85	16.59	PET	oil and gas	Persits et al., 1997 - EIA, 2002i - Petroleum Economist, 2003	2	2000	1	-9999	4	AK-1, renamed as Ibhubesi gas field	EIA, 2002i - Berge et al., 2002	1.2
OF310PET	South Africa	SF	560	4	310	Orange River Coastal	-30.6	17.16	PET	oil and gas	Persits et al., 1997 - EIA, 2002i - Petroleum Economist, 2003	2	2000	1	-9999	4	part of the of Ibhubesi area -> OFF311PET	EIA, 2002i - Berge et al., 2002	1.2
AS027PET	Australia	AS	900	3	27	Surat Basin	-30.36	149.6	PET	gas	Steinshouer et al., 1999	3	-9999	3	-9999	3	no confirmation of Petroleum Economist	Petroleum Economist, 2003	1.2
OF027PET	Australia	AS	900	3	27	Surat Basin	-30.36	149.6	PET	gas	Steinshouer et al., 1999	3	-9999	3	-9999	3	no confirmation of Petroleum Economist	Petroleum Economist, 2003	1.2
AS003PET	Australia	AS	900	3	3	Perth Basin	-29.49	115.24	PET	oil and gas	Steinshouer et al., 1999	1	1964	1	1971	1	Yaradino field discovered in 1964 and Dongara field started operating in 1971	Owad-Jones et al., 2000a - Owad-Jones et al., 2000d - Petroleum Economist, 2003	1.2
AS028PET	Australia	AS	900	3	28	Clarence-Moreton Basin	-28.9	152.85	PET	gas	Steinshouer et al., 1999	4	-9999	3	-9999	4	exploration wells - potential has to be assessed	Minfo 66, 2000	1.2
OF028PET	Australia	AS	900	3	28	Clarence-Moreton Basin	-28.9	152.85	PET	gas	Steinshouer et al., 1999	4	-9999	3	-9999	4	exploration wells - potential has to be assessed	Minfo 66, 2000	1.2
OF240PET	Namibia	WA	565	4	240	Orange River Coastal	-28.54	14.57	PET	gas	Persits et al., 1997 - Mbendi, 2000m	2	1973	1	-9999	4	Kudu field	Mbendi, 2000m - Moyo, 1999 - Petroleum Economist, 2003	1.2
AS016PET	Australia	AS	900	3	16	Eromanga Basin	-27.4	141.52	PET	oil and gas	Steinshouer et al., 1999	1	1964	1	1969	1	Gidgealpa field discovered in 1964 and came on stream in 1969	Geoscience Australia, 2002 - Petroleum Economist, 2003	1.2
OF016PET	Australia	AS	900	3	16	Eromanga Basin	-27.4	141.52	PET	oil and gas	Steinshouer et al., 1999	1	1964	1	1969	1	Gidgealpa field discovered in 1964 and came on stream in 1969	Geoscience Australia, 2002 - Petroleum Economist, 2003	1.2
AS026PET	Australia	AS	900	3	26	Surat Basin	-27.37	150.27	PET	oil and gas	Steinshouer et al., 1999	1	1961	1	1964	1	Moonie field discovered in 1961 and came on stream in 1964	Geoscience Australia, 2002 - Petroleum Economist, 2003	1.2
OF026PET	Australia	AS	900	3	26	Surat Basin	-27.37	150.27	PET	oil and gas	Steinshouer et al., 1999	1	1961	1	1964	1	Moonie field discovered in 1961 and came on stream in 1964	Geoscience Australia, 2002 - Petroleum Economist, 2003	1.2
AS025PET	Australia	AS	900	3	25	Surat Basin	-27.19	149.03	PET	oil and gas	Steinshouer et al., 1999	1	1965	1	1965	1	Trinidad field discoerved in 1965 an put into production in the same year	Geoscience Australia, 2002 - Petroleum Economist, 2003	1.2
OF025PET	Australia	AS	900	3	25	Surat Basin	-27.19	149.03	PET	oil and gas	Steinshouer et al., 1999	1	1965	1	1965	1	Trinidad field discoerved in 1965 an put into production in the same year	Geoscience Australia, 2002 - Petroleum Economist, 2003	1.2
BR022PET	Brazil	BR	140	5	22	Parana Basin	-26.63	-51.57	PET	oil and gas	Schenk et al., 1999	4	-9999	3	-9999	4	in 1995 exploration was still going on - shale oil production since 1972 in that area - no confirmation of Petroleum Economist	Kulke, 1995 - Petroleum Economist, 2003	1.2
OF057PET	Brazil	BR	140	5	57	Santos Basin	-26.58	-46.84	PET	oil	Schenk et al., 1999 - Petroleum Economist Ltd, 200	1	1993	2	1993	1	Caravela field came on stream in 1993	Northern Oil, 2001 - Petroleum Economist, 2003	1.2
AS015PET	Australia	AS	900	3	15	Eromanga Basin	-26.42	137.67	PET	oil	Steinshouer et al., 1999	3	-9999	3	-9999	3	no confirmation of Petroleum Economist	Petroleum Economist, 2003	1.2
OF015PET	Australia	AS	900	3	15	Eromanga Basin	-26.42	137.67	PET	oil	Steinshouer et al., 1999	3	-9999	3	-9999	3	no confirmation of Petroleum Economist	Petroleum Economist, 2003	1.2
AS024PET	Australia	AS	900	3	24	Surat Basin	-26.18	150.04	PET	oil and gas	Steinshouer et al., 1999	1	1964	1	1965	1	Yanalah field discovered in 1964 and production started in 1965 from the Pine Ridge fields	Geoscience Australia, 2002 - Petroleum Economist, 2003	1.2
OF024PET	Australia	AS	900	3	24	Surat Basin	-26.18	150.04	PET	oil and gas	Steinshouer et al., 1999	1	1964	1	1965	1	Yanalah field discovered in 1964 and production started in 1965 from the Pine Ridge fields	Geoscience Australia, 2002 - Petroleum Economist, 2003	1.2
AS023PET	Australia	AS	900	3	23	Surat Basin	-25.63	148.35	PET	gas	Steinshouer et al., 1999	3	-9999	3	-9999	3	no information available - fields coul not be identified due to the fact that they are close to the other basin	Petroleum Economist, 2003	1.2
OF023PET	Australia	AS	900	3	23	Surat Basin	-25.63	148.35	PET	gas	Steinshouer et al., 1999	3	-9999	3	-9999	3	no information available - fields coul not be identified due to the fact that they are close to the other basin	Petroleum Economist, 2003	1.2
AS017PET	Australia	AS	900	3	17	Eromanga Basin	-25.62	141.65	PET	oil	Steinshouer et al., 1999	1	1984	1	1985	1	Bookbourdie field discovered in 1984 and started operating in 1985	Geoscience Australia, 2002 - Petroleum Economist, 2003	1.2
OF017PET	Australia	AS	900	3	17	Eromanga Basin	-25.62	141.65	PET	oil	Steinshouer et al., 1999	1	1984	1	1985	1	Bookbourdie field discovered in 1984 and started operating in 1985	Geoscience Australia, 2002 - Petroleum Economist, 2003	1.2
AS018PET	Australia	AS	900	3	18	Eromanga Basin	-25.56	143.06	PET	oil	Steinshouer et al., 1999	1	1984	1	1984	1	Bodalla South field found in 1984 and put into production in the same year	Geoscience Australia, 2002 - Petroleum Economist, 2003	1.2
OF018PET	Australia	AS	900	3	18	Eromanga Basin	-25.56	143.06	PET	oil	Steinshouer et al., 1999	1	1984	1	1984	1	Bodalla South field found in 1984 and put into production in the same year	Geoscience Australia, 2002 - Petroleum Economist, 2003	1.2
AS019PET	Australia	AS	900	3	19	Eromanga Basin	-25.36	144.81	PET	gas	Steinshouer et al., 1999	3	-9999	3	-9999	3	no confirmation of Petroleum Economist	Petroleum Economist, 2003	1.2
OF019PET	Australia	AS	900	3	19	Eromanga Basin	-25.36	144.81	PET	gas	Steinshouer et al., 1999	3	-9999	3	-9999	3	no confirmation of Petroleum Economist	Petroleum Economist, 2003	1.2
OF056PET	Brazil	BR	140	5	56	Santos Basin	-25.29	-45.29	PET	oil	Schenk et al., 1999 - Petroleum Economist Ltd, 200	2	1987	1	-9999	4	Tubarao field found in 1987 but was not under production yet in 2001	Northern Oil, 2001 - Petroleum Economist, 2003	1.2
AS022PET	Australia	AS	900	3	22	Maryborough Basin	-25.16	152.42	PET	gas	Steinshouer et al., 1999	3	-9999	3	-9999	3	Rundle and Stuart fields - no further information available	Petroleum Economist, 2003	1.2
OF022PET	Australia	AS	900	3	22	Maryborough Basin	-25.16	152.42	PET	gas	Steinshouer et al., 1999	3	-9999	3	-9999	3	Rundle and Stuart fields - no further information available	Petroleum Economist, 2003	1.2
AR005PET	Argentina	AR	160	5	5	Oran-Olmedo Basin	-25.01	-65.08	PET	oil	Schenk et al., 1999 - Petroleum Economist, 2003	3	-9999	3	-9999	3	Cuchuma Olieros field - no further information available	Petroleum Economist, 2003	1.2
BR021PET	Brazil	BR	140	5	21	Parana Basin	-24.9	-51.79	PET	oil and gas	Schenk et al., 1999	4	-9999	3	-9999	4	in 1995 exploration was still going on - shale oil production since 1972 in that area - no confirmation of Petroleum Economist	Kulke, 1995 - Petroleum Economist, 2003	1.2
BR020PET	Brazil	BR	140	5	20	Parana Basin	-24.67	-52.8	PET	oil and gas	Schenk et al., 1999	4	-9999	3	-9999	4	in 1995 exploration was still going on - shale oil production since 1972 in that area - no confirmation of Petroleum Economist	Kulke, 1995 - Petroleum Economist, 2003	1.2
AS021PET	Australia	AS	900	3	21	Bowen Basin	-24.58	148.68	PET	gas	Steinshouer et al., 1999	1	1964	1	1990	1	Rolleston field found in 1964 and came on stream in 1990	Geoscience Australia, 2002 - Kulke, 1995 - Petroleum Economist, 2003	1.2
OF021PET	Australia	AS	900	3	21	Bowen Basin	-24.58	148.68	PET	gas	Steinshouer et al., 1999	1	1964	1	1990	1	Rolleston field found in 1964 and came on stream in 1990	Geoscience Australia, 2002 - Kulke, 1995 - Petroleum Economist, 2003	1.2
BR019PET	Brazil	BR	140	5	19	Parana Basin	-24.51	-51.32	PET	oil and gas	Schenk et al., 1999	4	-9999	3	-9999	4	in 1995 exploration was still going on - shale oil production since 1972 in that area - no confirmation of Petroleum Economist	Kulke, 1995 - Petroleum Economist, 2003	1.2
OF055PET	Brazil	BR	140	5	55	Santos Basin	-24.43	-44.33	PET	gas	Schenk et al., 1999 - Petroleum Economist Ltd, 200	1	1979	1	1993	1	Merluza field: first gas shows in 1979 - commercial production commenced in 1993	EXPLORER, 2001 - Petroleum Economist, 2003	1.2
AS014PET	Australia	AS	900	3	14	Amadeus Basin	-24.09	133.99	PET	oil and gas	Steinshouer et al., 1999	2	1981	1	-9999	4	Dingo field discovered in 1981 but not developed	Northern Territory Government, year unknown - Northern Territory Government, 2003 - Petroleum Economist, 2003	1.2
OF014PET	Australia	AS	900	3	14	Amadeus Basin	-24.09	133.99	PET	oil and gas	Steinshouer et al., 1999	2	1981	1	-9999	4	Dingo field discovered in 1981 but not developed	Northern Territory Government, year unknown - Northern Territory Government, 2003 - Petroleum Economist, 2003	1.2
AS012PET	Australia	AS	900	3	12	Amadeus Basin	-24.07	131.67	PET	oil and gas	Steinshouer et al., 1999	1	1963	1	1984	1	Meerenie field discovered in 1963 and put into production in 1984	Northern Territory Government, year unknown - Northern Territory Government, 2003 - Petroleum Economist, 2003	1.2
AS013PET	Australia	AS	900	3	13	Amadeus Basin	-24	132.76	PET	gas	Steinshouer et al., 1999	1	1965	1	1983	1	Palm Valley field found in 1965 and came on stream in 1983	Northern Territory Government, year unknown - Northern Territory Government, 2003 - Petroleum Economist, 2003	1.2
AS020PET	Australia	AS	900	3	20	Eromanga Basin	-24	146	PET	gas	Steinshouer et al., 1999	3	-9999	3	-9999	3	no confirmation of Petroleum Economist	Petroleum Economist, 2003	1.2
OF020PET	Australia	AS	900	3	20	Eromanga Basin	-24	146	PET	gas	Steinshouer et al., 1999	3	-9999	3	-9999	3	no confirmation of Petroleum Economist	Petroleum Economist, 2003	1.2
AR004PET	Argentina	AR	160	5	4	Oran-Olmedo Basin	-23.83	-63.96	PET	oil and gas	Schenk et al., 1999 - Petroleum Economist, 2003	1	-9999	3	-9999	3	Caimancito field	Kulke, 1995 - Petroleum Economist, 2003	1.2
MZ004PET	Mozambique	MZ	541	4	4	Mozambique Coastal	-23.8	35.11	PET	---	Persits et al., 1997	2	1961	1	-9999	4	Pande field	Kulke, 1995 - Mbendi, 2001b	1.2
OF054PET	Brazil	BR	140	5	54	Campos Basin	-23.47	-41.23	PET	oil	Schenk et al., 1999 - Petroleum Economist Ltd, 200	3	-9999	3	-9999	3	Guarajuba field - no further information available	Petroleum Economist, 2003	1.2
AR003PET	Argentina	AR	160	5	3	Oran-Olmedo Basin	-23.2	-62.19	PET	oil	Schenk et al., 1999 - Petroleum Economist, 2003	1	1983	1	-9999	3	Palmar Largo field found in 1983	Anonymous, 2001 - Kulke, 1995 - Petroleum Economist, 2003	1.2
AR002PET	Argentina	AR	160	5	2	Oran-Olmedo Basin	-22.8	-63.03	PET	oil and gas	Schenk et al., 1999	3	-9999	3	-9999	3	no confirmation of Petroleum Economist	Petroleum Economist, 2003	1.2
AR001PET	Argentina	AR	160	5	1	Santa Cruz-Tarija Basin	-22.52	-63.83	PET	oil and gas	Schenk et al., 1999 - Petroleum Economist, 2003	1	1945	1	-9999	3	Agua Blanca field discovered in 1926 and Ramos field in 1928	Lindquist, 1998b - Kulke, 1995 - Petroleum Economist, 2003	1.2
AS004PET	Australia	AS	900	3	4	Northwest Shelf	-22.44	114.02	PET	oil	Steinshouer et al., 1999	2	1953	1	1986	1	Rough Range field discovered in 1953 - test production for 36 days in 1986	Ellis et al., 2001b	1.2
OF053PET	Brazil	BR	140	5	53	Campos Basin	-22.4	-40.31	PET	oil and gas	Schenk et al., 1999 - Petroleum Economist Ltd, 200	1	1974	1	1977	1	Garoupa field discovered in 1974 - first completion installed in 1977 at the Enchova field	Anonymous, 2001 - Society of Petroleum Engineers, 2003 - Petroleum Economist, 2003	1.2
BR018PET	Brazil	BR	140	5	18	Parana Basin	-22.31	-52.05	PET	oil and gas	Schenk et al., 1999	4	-9999	3	-9999	4	in 1995 exploration was still going on - shale oil production since 1972 in that area - no confirmation of Petroleum Economist	Kulke, 1995 - Petroleum Economist, 2003	1.2
AS005PET	Australia	AS	900	3	5	Northwest Shelf	-21.91	114.83	PET	gas	Steinshouer et al., 1999	3	-9999	3	-9999	3	no confirmation of Petroleum Economist	Petroleum Economist, 2003	1.2
MA002PET	Madagascar	MA	580	4	2	Morondava	-21.84	44.11	PET	gas	Persits et al., 1997 - Mbendi, 2000k	2	1955	1	-9999	4	Sikily	Mbendi, 2000k	1.2
AS007PET	Australia	AS	900	3	7	Carnarvon Basin	-21.77	115.22	PET	gas	Steinshouer et al., 1999	1	1981	1	1991	1	Tubridgi field discovered in 1981 and came on stream in 1991	Kulke, 1995 - Ellis et al., 2001c	1.2
OF052PET	Brazil	BR	140	5	52	Campos Basin	-21.67	-40.76	PET	oil	Schenk et al., 1999 - Petroleum Economist Ltd, 200	3	-9999	3	-9999	3	150 field - no further information available	Petroleum Economist, 2003	1.2
MZ003PET	Mozambique	MZ	541	4	3	Mozambique Coastal	-21.47	34.92	PET	gas	Persits et al., 1997 - Kulke, 1995	2	1957	1	-9999	4	Temane gas fields, development planned	Kulke, 1995 - Mbendi, 2001b	1.2
AS006PET	Australia	AS	900	3	6	Northwest Shelf	-21.42	115.74	PET	gas	Steinshouer et al., 1999	2	1982	1	-9999	4	Thringa field discovered in 1982 - non-commercial	Ellis et al., 2001a - Petroleum Economist, 2003 - Bishop, year unknown	1.2
OF215PET	Madagascar	MA	580	4	215	Morondava	-20.92	43.71	PET	---	Persits et al., 1997	2	-9999	3	-9999	4	no further information available	Mbendi, 2000k	1.2
MZ002PET	Mozambique	MZ	541	4	2	Mozambique Coastal	-20.68	34.7	PET	---	Persits et al., 1997	3	-9999	3	-9999	3	no information available		1.2
BL004PET	Bolivia	BL	145	5	4	Santa Cruz-Tarija Basin	-20.6	-63.54	PET	oil and gas	Schenk et al., 1999 - Petroleum Economist, 2003	1	1945	1	1945	1	Bermejo field discovered in 1925 and came on stream in the same year	Anonymous, 2001 - Kulke, 1995	1.2
OF234PET	Mozambique	MZ	541	4	234	Mozambique Coastal	-20.51	35.18	PET	gas	Persits et al., 1997 - Mbendi, 2001b	4	-9999	3	-9999	4	Sofala-Sengo Marine Block	Mbendi, 2001b - RIGZONE, 2000	1.2
MZ001PET	Mozambique	MZ	541	4	1	Mozambique Coastal	-19.97	34.6	PET	gas	Persits et al., 1997 - Kulke, 1995	2	1962	1	-9999	4	Buzi gas field, development planned	Kulke, 1995 - Mbendi, 2001b	1.2
OF051PET	Brazil	BR	140	5	51	Espirito Santo Basin	-19.37	-39.45	PET	oil	Schenk et al., 1999 - Petroleum Economist Ltd, 200	1	1977	1	-9999	3	Cacao field found in 1977	Anonymous, 2001 - Petroleum Economist, 2003	1.2
MA001PET	Madagascar	MA	580	4	1	Morondava	-19.27	44.54	PET	oil	Persits et al., 1997 - Mbendi, 2000k	2	1945	1	-9999	4	Bemolanga and Tsimiroro discovered before 1939	Mbendi, 2000k	1.2
BR017PET	Brazil	BR	140	5	17	Espiritio Santo Basin	-19.01	-39.92	PET	oil	Schenk et al., 1999 - Petroleum Economist, 2003	1	1972	1	1981	2	Fazenda Cedro field found in 1972 - in 1981 the Lagoa Parda - Aracruz gasline was completed -> production at least since 1981	Anonymous, 2001 - Santanna, year unknown - Petroleum Economist, 2003	1.2
AS008PET	Australia	AS	900	3	8	Canning Basin	-18.76	123.71	PET	gas	Steinshouer et al., 1999	3	-9999	3	-9999	3	no information available		1.2
OF050PET	Brazil	BR	140	5	50	Espirito Santo Basin	-18.46	-39.47	PET	oil and gas	Schenk et al., 1999	3	-9999	3	-9999	3	no confirmation of Petroleum Economist	Petroleum Economist, 2003	1.2
BL003PET	Bolivia	BL	145	5	3	Santa Cruz-Tarija Basin	-17.99	-63	PET	oil and gas	Schenk et al., 1999	1	1960	1	1988	2	Caranda field discovered in 1960 - several fields producing at least since 1988	Anonymous, 2001 - U.S. Library of Congress, year unknown - Petroleum Economist, 2003	1.2
BR016PET	Brazil	BR	140	5	16	Bahia Sul Basin	-17.72	-39.36	PET	oil and gas	Schenk et al., 1999	3	-9999	3	-9999	3	no confirmation of Petroleum Economist	Petroleum Economist, 2003	1.2
AS009PET	Australia	AS	900	3	9	Canning Basin	-17.54	124.29	PET	oil and gas	Steinshouer et al., 1999	1	1981	1	1983	1	Blina field discovered in 1981 and came on stream in 1983	Jonasson, 2001	1.2
OF049PET	Brazil	BR	140	5	49	Bahia Sul Basin	-17.31	-38.75	PET	oil	Schenk et al., 1999 - Petroleum Economist Ltd, 200	1	1969	1	-9999	3	Guriri field discovered in 1969	Anonymous, 2001 - Petroleum Economist, 2003	1.2
BL002PET	Bolivia	BL	145	5	2	Santa Cruz-Tarija Basin	-17.04	-64.08	PET	oil and gas	Schenk et al., 1999 - Petroleum Economist, 2003	1	1968	1	1993	2	Yapacani field found in 1968 - Surubi field started operating in 1993	Anonymous, 2001 - Securities and Exchange Commission, Washington, D.C., 2003 - Petroleum Economist, 2003	1.2
AS011PET	Australia	AS	900	3	11	Georgina Basin	-16.62	133.57	PET	oil	Steinshouer et al., 1999	2	1956	1	-9999	4	gas explosion in a waterbore in 1956 - no production has been reported from the basin	Dunster et al., year unknown	1.2
PE014PET	Peru	PE	135	5	14	Altiplano Basin	-15.38	-69.96	PET	oil and gas	Schenk et al., 1999	2	1946	2	-9999	4	Pirin field stopped operating in 1946	Kulke, 1995	1.2
OF048PET	Brazil	BR	140	5	48	Bahia Sul Basin	-15.29	-38.8	PET	oil and gas	Schenk et al., 1999	3	-9999	3	-9999	3	no confirmation of Petroleum Economist - no further inforamtion available	Petroleum Economist, 2003	1.2
AS010PET	Australia	AS	900	3	10	Bonaparte Gulf Basin	-15.24	128.88	PET	gas	Steinshouer et al., 1999	2	1985	1	-9999	4	Weaber field discovered in 1985 but not developed	Northern Territory Government, year unknown - Northern Territory Government, 2003 - Petroleum Economist, 2003	1.2
OF047PET	Brazil	BR	140	5	47	Bahia Sul Basin	-14.57	-38.87	PET	oil and gas	Schenk et al., 1999	3	-9999	3	-9999	3	no confirmation of Petroleum Economist - no further inforamtion available	Petroleum Economist, 2003	1.2
OF046PET	Brazil	BR	140	5	46	Reconcavo Basin	-13.82	-38.83	PET	oil and gas	Schenk et al., 1999	3	-9999	3	-9999	3	no confirmation of Petroleum Economist - no further inforamtion available	Petroleum Economist, 2003	1.2
OF045PET	Brazil	BR	140	5	45	Reconcavo Basin	-13.02	-38.67	PET	oil and gas	Schenk et al., 1999	3	-9999	3	-9999	3	no confirmation of Petroleum Economist - no further inforamtion available	Petroleum Economist, 2003	1.2
PE013PET	Peru	PE	135	5	13	Madre dos Dios Basin	-12.29	-69.86	PET	oil	Petroleum Economist, 2003 - Klett et al., 1997	3	-9999	3	-9999	3	Pariamanu field - no further information available	Petroleum Economist, 2003	1.2
BR014PET	Brazil	BR	140	5	14	Reconcavo Basin	-12.17	-38.27	PET	oil	Schenk et al., 1999 - Petroleum Economist, 2003	1	1945	1	1945	1	Lobato field found in 1939 and Candeias field in 1941 - production commenced in 1940 - the Aratu field came on stream in 1942	Anonymous, 2001 - Kulke, 1995 - Santanna, year unknown - Petroleum Economist, 2003	1.2
PE012PET	Peru	PE	135	5	12	Madre dos Dios Basin	-11.82	-72.75	PET	oil	Schenk et al., 1999 - Petroleum Economist, 2003	3	-9999	3	-9999	3	no confirmation of Petroleum Economist - no further information available	Petroleum Economist, 2003	1.2
BL001PET	Bolivia	BL	145	5	1	Madre dos Dios Basin	-11.59	-67.93	PET	oil	Schenk et al., 1999 - Kulke, 1995	3	1991	1	-9999	3	Pando well discovered in 1991	Kulke, 1995	1.2
PE011PET	Peru	PE	135	5	11	Ucayali Basin	-11.56	-73.18	PET	gas	Schenk et al., 1999 - Petroleum Economist, 2003	2	1986	1	-9999	4	Camisea field discovered in the 1986 and was under development in 2003	EIA, 2003s - Petroleum Economist, 2003	1.2
BR015PET	Brazil	BR	140	5	15	Tucano Basin	-11.5	-38.66	PET	oil	Schenk et al., 1999 - Petroleum Economist, 2003	1	1959	1	-9999	3	Buracica field discovered in 1959	Anonymous, 2001 - Petroleum Economist, 2003	1.2
OF006PET	Angola	AO	540	4	6	West-central Coast	-11	13.54	PET	oil	Persist et al., 1997 - GERGa, year unknown	3	-9999	3	-9999	3	no information available		1.2
OF044PET	Brazil	BR	140	5	44	Sergipe-Alagoas Basin	-10.89	-36.57	PET	oil	Schenk et al., 1999 - Petroleum Economist Ltd, 200	1	1985	1	-9999	3	Paru field found in 1985	Anonymous, 2001 - Petroleum Economist, 2003	1.2
AO004PET	Angola	AO	540	4	4	West-central Coast	-10.29	13.8	PET	oil	Persits et al., 1997 - GERGa, unknown	3	-9999	3	-9999	3	Bamvo field	GERGb, unknown	1.2
OF004PET	Angola	AO	540	4	4	West-central Coast	-10.29	13.8	PET	oil	Persits et al., 1997 - GERGa, unknown	3	-9999	3	-9999	3	Bamvo field	GERGb, unknown	1.2
OF328PET	Tanzania	TZ	510	4	328	Tanzania Coastal	-10.29	40.44	PET	gas	Persits et al., 1997 - Mbendi, 2001g	2	1982	1	-9999	4	Mnazi Bay	Mbendi, 2001g - Tanzania Petroleum Development Corporation, 2001a - Tanzania Petroleum Development Corporation, 200	1.2
BR013PET	Brazil	BR	140	5	13	Sergipe-Alagoas Basin	-10.19	-36.54	PET	oil	Schenk et al., 1999 - Petroleum Economist, 2003	1	1950	1	-9999	3	Rio da Serra field found in 1950	Anonymous, 2001 - Petroleum Economist, 2003	1.2
PE010PET	Peru	PE	135	5	10	Ucayali Basin	-9.8	-74.29	PET	gas	Petroleum Economist, 2003 - Klett et al., 1997	3	-9999	3	-9999	3	Runuya field - no further information available	Petroleum Economist, 2003	1.2
OF005PET	Angola	AO	540	4	5	West-central Coast	-9.64	13.11	PET	---	Persits et al., 1997	3	-9999	3	-9999	3	no information available		1.2
PE009PET	Peru	PE	135	5	9	Ucayali Basin	-9.48	-73.59	PET	oil	Petroleum Economist, 2003 - Klett et al., 1997	3	-9999	3	-9999	3	Sanuya field - no further information available	Petroleum Economist, 2003	1.2
OF167PET	Indonesia	ID	850	3	167	Banda Arc	-9.44	125.34	PET	oil	Steinshouer et al., 1999	3	-9999	3	-9999	3	no confirmation of Petroleum Economist	Petroleum Economist, 2003	1.2
AO003PET	Angola	AO	540	4	3	West-central Coast	-9.25	13.44	PET	oil	Persits et al., 1997 - Mbendi, 2002a	1	1955	1	1956	1	Benefica field discovered in 1955	Kulke, 1995 - World Energy Council, 2001c - 1Up Info, 1989	1.2
OF003PET	Angola	AO	540	4	3	West-central Coast	-9.25	13.44	PET	oil	Persits et al., 1997 - Mbendi, 2002a	1	1955	1	1956	1	Benefica field discovered in 1955	Kulke, 1995 - World Energy Council, 2001c - 1Up Info, 1989	1.2
ID025PET	Indonesia	ID	850	3	25	Banda Arc	-9.25	125.19	PET	oil	Steinshouer et al., 1999	3	-9999	3	-9999	3	Matai field - no further information available	Petroleum Economist, 2003	1.2
OF266PET	Papua New Guinea	PP	910	3	266	Papuan Basin-Shelf Platform	-9.16	144.99	PET	gas	Steinshouer et al., 1999	2	1988	1	-9999	4	Pandora field found in 1988 - field is not producing	Petroleum Economist, 2003 - Petroleum Division, 2002 - CCOP, 2002f	1.2
PE008PET	Peru	PE	135	5	8	Ucayali Basin	-8.85	-74.72	PET	oil	Schenk et al., 1999 - Petroleum Economist, 2003	1	1945	1	1994	1	Agua Caliente field found in 1939 and has been operated by Maple since 1994	Anonymous, 2001 - Maple, 2001 - Petroleum Economist, 2003	1.2
OF265PET	Papua New Guinea	PP	910	3	265	Papuan Basin-Shelf Platform	-8.6	144.89	PET	gas	Steinshouer et al., 1999	2	1968	1	-9999	4	Pasca field discovered in 1968 - field is not producing	Petroleum Economist, 2003 - Petroleum Division, 2002 - CCOP, 2002f	1.2
ID026PET	Indonesia	ID	850	3	26	Banda Arc	-8.55	126.82	PET	oil	Steinshouer et al., 1999 - Petroleum Economist, 2003	3	-9999	3	-9999	3	Aliambata and Ossulura fields - no further information available	Petroleum Economist, 2003	1.2
OF327PET	Tanzania	TZ	510	4	327	Tanzania Coastal	-8.47	39.5	PET	gas	Persits et al., 1997 - Mbendi, 2001g	2	1974	1	-9999	4	Songo Songo field	Mbendi, 2001g - Tanzania Petroleum Development Corporation, 2001a - Tanzania Petroleum Development Corporation, 200	1.2
PE007PET	Peru	PE	135	5	7	Ucayali Basin	-8.37	-75.23	PET	gas	Schenk et al., 1999 - Petroleum Economist, 2003	1	1961	1	1998	1	Aguaytia fields discovered in 1961 and the Aguaytia project started operating in 1998	Anonymous, 2001 - EIA, 2003s - Petroleum Economist, 2003	1.2
OF264PET	Papua New Guinea	PP	910	3	264	Papuan Basin-Shelf Platform	-7.84	144.68	PET	gas	Steinshouer et al., 1999	2	1968	1	-9999	4	Uramu field discovered in 1968 and is under development	Petroleum Economist, 2003 - CCOP, 2002f - Petroleum Division, 2001	1.2
ID007PET	Indonesia	ID	850	3	7	Sumatra/Java Magmatic Arc	-7.62	112.64	PET	gas	Steinshouer et al., 1999	3	-9999	3	-9999	3	no information available - fields can not be identified due to the fact that they are close to the other basin		1.2
PE006PET	Peru	PE	135	5	6	Ucayali Basin	-7.38	-74.89	PET	oil	Schenk et al., 1999 - Petroleum Economist, 2003	1	1957	1	1994	1	Maquia field found in 1857 and has been operated by Maple since 1994	Anonymous, 2001 - Maple, 2001 - Petroleum Economist, 2003	1.2
OF159PET	Indonesia	ID	850	3	159	Bali Basin	-7.33	116.61	PET	oil	Steinshouer et al., 1999	3	-9999	3	-9999	3	no information available		1.2
PP002PET	Papua New Guinea	PP	910	3	2	Papuan Basin-Shelf Platform	-7.18	143.94	PET	gas	Steinshouer et al., 1999	2	1958	1	-9999	4	Barikewa, Lehi and Lehi NW fields under development - Barikewa field found in 1958	Petroleum Economist, 2003 - CCOP, 2002f - Petroleum Division, 2002	1.2
OF156PET	Indonesia	ID	850	3	156	East Java Basin	-7.17	114.92	PET	gas	Steinshouer et al., 1999	3	-9999	3	-9999	3	no information available		1.2
ID014PET	Indonesia	ID	850	3	14	East Java Basin	-7.11	111.69	PET	oil and gas	Steinshouer et al., 1999	1	1945	1	1945	1	development of oil fields since 1888	Kulke, 1994	1.2
OF157PET	Indonesia	ID	850	3	157	East Java Basin	-7.1	115.77	PET	oil and gas	Steinshouer et al., 1999	3	-9999	3	-9999	3	no information available		1.2
PP005PET	Papua New Guinea	PP	910	3	5	New Guinea Foreland Basin-Fol	-7.07	144.74	PET	oil and gas	Steinshouer et al., 1999	2	1956	1	-9999	4	Kuru field found in 1956 - Kuru, Bwata and Puri fields not operating yet	InterOil, 2002 - Petroleum Division, 2002 - Petroleum Economist, 2003	1.2
ID013PET	Indonesia	ID	850	3	13	Northwest Java Basin	-7.05	110.28	PET	gas	Steinshouer et al., 1999	3	-9999	3	-9999	3	no confirmation of Petroleum Economist	Petroleum Economist, 2003	1.2
ID006PET	Indonesia	ID	850	3	6	Sumatra/Java Magmatic Arc	-7.01	109.72	PET	gas	Steinshouer et al., 1999	3	-9999	3	-9999	3	no confirmation of Petroleum Economist	Petroleum Economist, 2003	1.2
OF326PET	Tanzania	TZ	510	4	326	Tanzania Coastal	-6.97	39.61	PET	gas	Persits et al., 1997 - Tanzania Petroleum Development Corporation, 2001b	4	-9999	3	-9999	4	gas shows	Tanzania Petroleum Development Corporation, 2001b	1.2
OF155PET	Indonesia	ID	850	3	155	East Java Basin	-6.8	113.19	PET	oil and gas	Steinshouer et al., 1999	1	1975	1	1978	1	Poleng field discovered in 1975 and put into production in 1978	Kulke, 1994	1.2
OF158PET	Indonesia	ID	850	3	158	Java/Banda Sea	-6.76	115.99	PET	oil	Steinshouer et al., 1999	3	-9999	3	-9999	3	no information available		1.2
OF153PET	Indonesia	ID	850	3	153	Northwest Java Basin	-6.55	109.75	PET	gas	Steinshouer et al., 1999	3	-9999	3	-9999	3	no confirmation of Petroleum Economist	Petroleum Economist, 2003	1.2
ID012PET	Indonesia	ID	850	3	12	Northwest Java Basin	-6.45	107.61	PET	oil and gas	Steinshouer et al., 1999	1	1945	1	-9999	3	Randegan field discovered in 1939	Bishop, 2000 - Petroleum Economist, 2003 - CCOP, 2002e	1.2
AO002PET	Angola	AO	540	4	2	West-central Coast	-6.34	12.57	PET	oil	Persits et al., 1997 - Mbendi, 2002a	1	1969	1	-9999	3	Soyo region	Anonymous, 2001 - Mbendi, 2002a - Petroleum Economist, 2003	1.2
OF002PET	Angola	AO	540	4	2	West-central Coast	-6.34	12.57	PET	oil	Persits et al., 1997 - Mbendi, 2002a	1	1969	1	-9999	3	Soyo region	Anonymous, 2001 - Mbendi, 2002a - Petroleum Economist, 2003	1.2
PP004PET	Papua New Guinea	PP	910	3	4	New Guinea Foreland Basin-Fol	-6.32	143.13	PET	oil and gas	Steinshouer et al., 1999	1	1986	1	1991	1	Iagifu/Hedinia fields discovered in 1986 and together with Agogo field started operating in 1992 - Hides gas field put into produc	Anonymous, 2001 - Petroleum Economist, 2003 - CCOP, 2002f - World Energy Council, 2001bh	1.2
PP001PET	Papua New Guinea	PP	910	3	1	Papuan Basin-Shelf Platform	-6.09	141.77	PET	gas	Steinshouer et al., 1999	2	1983	1	-9999	4	Juha field discovered in 1983 and is under development	Petroleum Division, 2002 - Petroleum Economist, 2003 - CCOP, 2002f	1.2
OF154PET	Indonesia	ID	850	3	154	East Java Basin	-5.98	111.73	PET	oil and gas	Steinshouer et al., 1999	3	-9999	3	-9999	3	no confirmation of Petroleum Economist	Petroleum Economist, 2003	1.2
OF097PET	Congo (Kinshasa)	CG	490	4	97	West-central Coastal	-5.94	12.21	PET	oil	Persits et al., 1997 - Kulke, 1995	1	1970	1	1975	2	GCO field discovered in 1970	Kulke, 1995 - Anonymous, 2001 - 1Up Info, 1993 - Petroleum Economist, 2003	1.2
CG001PET	Congo (Kinshasa)	CG	490	4	1	West-central Coastal	-5.85	12.46	PET	oil	Persits et al., 1997 - Kulke, 1995	1	1972	1	1979	1	Kinkasi field discovered in 1972	Kulke, 1995 - 1Up Info, 1993 - Petroleum Economist, 2003	1.2
OF152PET	Indonesia	ID	850	3	152	Northwest Java Basin	-5.53	107.19	PET	oil and gas	Steinshouer et al., 1999	1	1969	1	1989	2	Arjuna B, E and F fields discovered in 1969 - production at least since 1989	Kulke, 1994 - Bishop, 2000	1.2
PP003PET	Papua New Guinea	PP	910	3	3	New Guinea Foreland Basin-Fol	-5.51	141.6	PET	gas	Steinshouer et al., 1999	2	1990	1	-9999	4	P'nyang field discovered in 1990 and is under development	Petroleum Division, 2002 - Petroleum Economist, 2003 - CCOP, 2002f	1.2
OF269PET	Peru	PE	135	5	269	Talata Basin	-5.43	-81.17	PET	oil and gas	Schenk et al., 1999 - Petroleum Economist, 2003	1	1955	1	1960	2	Litoral field found in 1955 - offshore production in that area since 1960	Anonymous, 2001 - World Energy Council, 2001bi - Petroleum Economist, 2003	1.2
BR012PET	Brazil	BR	140	5	12	Potigar Basin	-5.29	-37.22	PET	oil	Schenk et al., 1999 - Petroleum Economist, 2003	1	1981	1	-9999	3	Estreito, Alto Do Rodrigues and Monte Alegre fields discovered in 1981	Anonymous, 2001 - Petroleum Economist, 2003	1.2
AO001PET	Angola	AO	540	4	1	West-central Coast	-5.21	12.32	PET	oil	Persits et al., 1997 - ROC, 2003	2	-9999	3	-9999	4	South Cabinda Block	ROC, 2003 - Reed, 2003	1.2
PE003PET	Peru	PE	135	5	3	Putumayo-Orient-Maranon Basin	-5.19	-74.33	PET	oil	Schenk et al., 1999 - Petroleum Economist, 2003	2	1974	1	-9999	4	Bretana field found in 1974 and in 2003 development was planned	ENVOI, 2003 - Petroleum Economist, 2003	1.2
PE002PET	Peru	PE	135	5	2	Putumayo-Orient-Maranon Basin	-5.16	-74.96	PET	oil	Schenk et al., 1999 - Petroleum Economist, 2003	1	1977	1	-9999	3	Yanayacu field discovered in 1977	Anonymous, 2001 - Petroleum Economist, 2003	1.2
BR008PET	Brazil	BR	140	5	8	Solimoes Basin	-5.05	-66.95	PET	oil and gas	Schenk et al., 1999 - Petroleum Economist, 2003	1	1978	1	-9999	3	Jurua (gas) field discovered in 1978	Kulke, 1995 - Petroleum Economist, 2003	1.2
BR009PET	Brazil	BR	140	5	9	Solimoes Basin	-4.93	-65.24	PET	oil	Schenk et al., 1999 - Petroleum Economist, 2003	1	1988	1	-9999	3	Leste do Urucu field found in 1988	Anonymous, 2001 - Petroleum Economist, 2003	1.2
OF096PET	Congo (Brazzaville)	CF	484	4	96	West-central Coast	-4.82	11.39	PET	oil	Persits et al., 1997 - Kulke, 1995	1	1969	1	1973	1	Emeraude field discovered in 1969	Mbendi, 2000e - Anonymous, 2001 - OPL, 1991 - Petroleum Economist, 2003	1.2
OF043PET	Brazil	BR	140	5	43	Potigar Basin	-4.8	-36.4	PET	oil	Schenk et al., 1999 - Petroleum Economist Ltd, 200	1	1973	1	-9999	3	Ubarana field discovered in 1973	Anonymous, 2001 - Petroleum Economist, 2003	1.2
OF166PET	Indonesia	ID	850	3	166	Arafura Basin-Irian Jaya	-4.74	135.7	PET	gas	Steinshouer et al., 1999	4	-9999	3	-9999	4	no confirmation of Petroleum Economist - exploration has been reported from that basin	Petroleum Economist, 2003 - Kulke, 1994	1.2
BR010PET	Brazil	BR	140	5	10	Putumayo-Orient-Maranon Basin	-4.73	-71.89	PET	oil and gas	Schenk et al., 1999	3	-9999	3	-9999	3	no confirmation of Petroleum Economist - no further information available	Petroleum Economist, 2003	1.2
CF001PET	Congo (Brazzaville)	CF	484	4	1	West-central Coast	-4.61	12.02	PET	oil	Persits et al., 1997 - Kulke, 1995	1	1951	1	1957	1	Pointe Indienne field discovered 1951	Kulke, 1995 - Anonymous, 2001 - EIA, 2003f - Petroleum Economist, 2003	1.2
BR007PET	Brazil	BR	140	5	7	Solimoes Basin	-4.53	-67.78	PET	oil and gas	Schenk et al., 1999	3	-9999	3	-9999	3	no confirmation of Petroleum Economist	Petroleum Economist, 2003	1.2
PE005PET	Peru	PE	135	5	5	Talara Basin	-4.48	-81.01	PET	oil and gas	Schenk et al., 1999 - Petroleum Economist, 2003	1	1945	1	1945	1	Talara field discovered in 1868/69 - first commercial production in 1883	Kulke, 1995 - World Energy Council, 2001bi - Petroleum Economist, 2003	1.2
BR005PET	Brazil	BR	140	5	5	Amazonas Basin	-4.37	-58.26	PET	oil and gas	Schenk et al., 1999	2	1950	2	-9999	4	uneconomic discoveries in the 1950s in that area - no confirmation of Petroleum Economist	Kulke, 1995 - Petroleum Economist, 2003	1.2
OF268PET	Peru	PE	135	5	268	Talata Basin	-4.28	-81.3	PET	oil	Schenk et al., 1999 - Petroleum Economist, 2003	1	1960	1	1960	2	Pena Negra field discovered in 1960 - offshore production in that area since 1960	Anonymous, 2001 - World Energy Council, 2001bi - Petroleum Economist, 2003	1.2
BR006PET	Brazil	BR	140	5	6	Solimoes Basin	-3.98	-66.06	PET	oil	Schenk et al., 1999 - Petroleum Economist, 2003	3	-9999	3	-9999	3	Igarape Puca, Sudoeste Jurua, Nordeste Jurua and Jurua (oil) fields - no further information available	Petroleum Economist, 2003	1.2
ID024PET	Indonesia	ID	850	3	24	Bone Basin	-3.98	120.15	PET	gas	Steinshouer et al., 1999	3	-9999	3	-9999	3	Kampung Baru, Bonge, Walanga and Sampi Sampi fields - no further information available	Petroleum Economist, 2003	1.2
OF114PET	Gabon	GB	481	4	114	West-central coast	-3.92	10.7	PET	oil	Persits et al., 1997 - Perenco, 2003b	1	1969	1	1973	2	production started between 1971 and 1975	Kulke, 1995 - Anonymous, 2001 - Total Gabon, 2003b	1.2
PE004PET	Peru	PE	135	5	4	Progreso Basin	-3.76	-80.58	PET	oil	Schenk et al., 1999 - Petroleum Economist, 2003	2	1971	2	-9999	4	Carpitas field under production until 1971	Juan et al., 2003 - Petroleum Economist, 2003	1.2
BR004PET	Brazil	BR	140	5	4	Amazonas Basin	-3.75	-59.26	PET	oil and gas	Schenk et al., 1999	2	1950	2	-9999	4	uneconomic discoveries in the 1950s in that area - no confirmation of Petroleum Economist	Kulke, 1995 - Petroleum Economist, 2003	1.2
GB003PET	Gabon	GB	481	4	3	West-central coast	-3.72	11.1	PET	oil and gas	Persits et al., 1997 - Perenco, 2003b	3	-9999	3	-9999	3	not confirmed from Petroleum Economist	Petroleum Economist, 2003	1.2
OF042PET	Brazil	BR	140	5	42	Caera Basin	-3.64	-38.08	PET	oil	Schenk et al., 1999 - Petroleum Economist Ltd, 200	1	1987	1	-9999	3	Fazenda Belem field found in 1987	Anonymous, 2001 - Petroleum Economist, 2003	1.2
ID005PET	Indonesia	ID	850	3	5	Sumatra/Java Magmatic Arc	-3.48	103	PET	gas	Steinshouer et al., 1999	3	-9999	3	-9999	3	no information available - fields can not be identified due to the fact that they are close to the other basin		1.2
OF267PET	Peru	PE	135	5	267	Progreso Basin	-3.43	-80.7	PET	oil and gas	Schenk et al., 1999 - Petroleum Economist, 2003	3	-9999	3	-9999	3	Albacora and Zorritos fields - no further information available	Petroleum Economist, 2003	1.2
BR003PET	Brazil	BR	140	5	3	Amazonas Basin	-3.34	-59.86	PET	oil and gas	Schenk et al., 1999	2	1950	2	-9999	4	uneconomic discoveries in the 1950s in that area - no confirmation of Petroleum Economist	Kulke, 1995 - Petroleum Economist, 2003	1.2
ID027PET	Indonesia	ID	850	3	27	Banda Arc	-3.27	130.43	PET	oil and gas	Steinshouer et al., 1999	1	1945	1	1945	1	Bula field discovered in 1896 and started operating in 1919	Wells, 1997 - Petroleum Economist, 2003	1.2
OF105PET	Ecuador	EC	130	5	105	Progreso Basin	-3.25	-80.47	PET	gas	Schenk et al. 1999 - Petroleum Economist, 2003	1	1970	1	2002	1	Amistad field discovered in 1970 and came on stream in 2002	Kulke, 1995 - Noble Energy, 2002 - Petroleum Economist, 2003	1.2
PE001PET	Peru	PE	135	5	1	Putumayo-Orient-Maranon Basin	-3.01	-75.73	PET	oil	Schenk et al., 1999 - Petroleum Economist, 2003	1	1971	1	1975	1	Corrientes field found in 1971 - production commenced in 1975 in that area	Kulke, 1995 - Occidental Petroleum Corporation, 2003 - Petroleum Economist, 2003	1.2
OF041PET	Brazil	BR	140	5	41	Caera Basin	-3.01	-38.89	PET	oil	Schenk et al., 1999 - Petroleum Economist Ltd, 200	1	1977	1	-9999	3	Xareu field discovered in 1977	Anonymous, 2001 - Petroleum Economist, 2003	1.2
OF113PET	Gabon	GB	481	4	113	West-central coast	-3.01	10.09	PET	oil and gas	Persits et al., 1997 - Perenco, 2003b	3	-9999	3	-9999	3	not confirmed from Petroleum Economist	Petroleum Economist, 2003	1.2
BR002PET	Brazil	BR	140	5	2	Amazonas Basin	-2.82	-54.91	PET	oil and gas	Schenk et al., 1999	2	1950	2	-9999	4	uneconomic discoveries in the 1950s in that area - no confirmation of Petroleum Economist	Kulke, 1995 - Petroleum Economist, 2003	1.2
BR011PET	Brazil	BR	140	5	11	Barreieinas Basin	-2.62	-43.25	PET	oil and gas	Schenk et al., 1999	2	-9999	3	-9999	4	in 1995 the area was still underexplored - no significant finds in the exploration wells	Kulke, 1995	1.2
ID011PET	Indonesia	ID	850	3	11	South Sumatra Basin	-2.58	103.65	PET	oil and gas	Steinshouer et al., 1999	1	1945	1	-9999	3	several discoveries since 1904	Kulke, 1994 - CCOP, 2002e	1.2
OF164PET	Indonesia	ID	850	3	164	Bintuni/Sulawati Province	-2.45	132.87	PET	gas	Steinshouer et al., 1999	3	-9999	3	-9999	3	no confirmation of Petroleum Economist	Petroleum Economist, 2003	1.2
OF040PET	Brazil	BR	140	5	40	Barreieinas Basin	-2.37	-42.66	PET	oil and gas	Schenk et al., 1999	2	-9999	3	-9999	4	in 1995 the area was still underexplored - no significant finds in the exploration wells	Kulke, 1995	1.2
ID021PET	Indonesia	ID	850	3	21	Barito Basin	-2.19	115.32	PET	oil and gas	Steinshouer et al., 1999	1	1965	1	-9999	3	Warukin field discovered in 1965 and Tapian Timur field in 1967	Kulke, 1994 - Nugroho et al., 2003	1.2
EC001PET	Ecuador	EC	130	5	1	Progreso Basin	-2.12	-80.65	PET	oil	Schenk et al. 1999 - Petroleum Economist, 2003	1	1945	1	1945	1	early discoveries since 1913 - Ancon and Cautivo fields found in 1921 - first commercial production in 1917	Kulke, 1995 - Anonymous, 2001 - Petroleum Economist, 2003	1.2
OF161PET	Indonesia	ID	850	3	161	Sulawesi Accretionary Prism	-2.09	121.75	PET	gas	Steinshouer et al., 1999	3	-9999	3	-9999	3	no confirmation of Petroleum Economist	Petroleum Economist, 2003	1.2
ID022PET	Indonesia	ID	850	3	22	Meratus High	-2.06	115.65	PET	oil and gas	Steinshouer et al., 1999	3	-9999	3	-9999	3	no information available		1.2
ID029PET	Indonesia	ID	850	3	29	Bintuni/Sulawati Province	-1.92	133.12	PET	oil and gas	Steinshouer et al., 1999	1	1946	1	1954	1	Wasian-Mogoi fields discovered in 1946 and put into production in 1954	Kulke, 1994 - Poulgrain, 1999	1.2
OF160PET	Indonesia	ID	850	3	160	North Banda Basin	-1.78	122.13	PET	oil and gas	Steinshouer et al., 1999	4	-9999	3	-9999	4	Donggi field - project under development	Petroleum Economist, 2003 - Laksamana.Net, 2003	1.2
OF162PET	Indonesia	ID	850	3	162	Sulawesi Accretionary Prism	-1.71	125.84	PET	gas	Steinshouer et al., 1999	3	-9999	3	-9999	3	no confirmation of Petroleum Economist	Petroleum Economist, 2003	1.2
GB001PET	Gabon	GB	481	4	1	West-central coast	-1.67	9.72	PET	oil	Persits et al., 1997 - Perenco, 2003b	1	1956	1	1957	2		Kulke, 1995 - Anonymous, 2001	1.2
ID030PET	Indonesia	ID	850	3	30	Northern Irian Jaya Waropen B	-1.67	137.7	PET	gas	Steinshouer et al., 1999	3	-9999	3	-9999	3	no confirmation of Petroleum Economist	Petroleum Economist, 2003	1.2
OF163PET	Indonesia	ID	850	3	163	Bintuni/Sulawati Province	-1.44	130.8	PET	oil and gas	Steinshouer et al., 1999	3	-9999	3	-9999	3	TBA/TBC fields - no further information available	Petroleum Economist, 2003	1.2
OF165PET	Indonesia	ID	850	3	165	Northern Irian Jaya Waropen B	-1.37	137.29	PET	gas	Steinshouer et al., 1999	3	-9999	3	-9999	3	no confirmation of Petroleum Economist	Petroleum Economist, 2003	1.2
ID020PET	Indonesia	ID	850	3	20	Barito Basin	-1.36	115.25	PET	gas	Steinshouer et al., 1999	1	1945	1	1962	1	Tanjung field discovered in 1938 and came on stream in 1962	Kulke, 1994 - Nugroho et al., 2003	1.2
BR001PET	Brazil	BR	140	5	1	Amazonas Basin	-1.3	-55.92	PET	oil and gas	Schenk et al., 1999	2	1950	2	-9999	4	uneconomic discoveries in the 1950s in that area - no confirmation of Petroleum Economist	Kulke, 1995 - Petroleum Economist, 2003	1.2
ID023PET	Indonesia	ID	850	3	23	Sulawesi Accretionary Prism	-1.3	122.32	PET	gas	Steinshouer et al., 1999	4	-9999	3	-9999	4	Donggi field - project under development	Petroleum Economist, 2003 - Laksamana.Net, 2003	1.2
OF112PET	Gabon	GB	481	4	112	West-central coast	-1.22	8.86	PET	oil	Persits et al., 1997 - Perenco, 2003b	1	1962	1	1966	1	Anguille field found in 1962 - start-up in 1966	Kulke, 1995 - Anonymous, 2001 - Total Gabon, 2003a	1.2
ID028PET	Indonesia	ID	850	3	28	Bintuni/Sulawati Province	-1.14	131.44	PET	oil and gas	Steinshouer et al., 1999	1	1945	1	1948	1	Klamono field discovered in 1936 and started operating in 1948	Kulke, 1994 - Poulgrain, 1999	1.2
OF151PET	Indonesia	ID	850	3	151	Kutei Basin	-0.95	117.48	PET	oil and gas	Steinshouer et al., 1999	1	1970	1	-9999	3	Attaka field discovered in 1970	Kulke, 1994 - Nugroho, 2003	1.2
EC003PET	Ecuador	EC	130	5	3	Putumayo-Orient-Maranon Basin	-0.87	-76.63	PET	oil	Schenk et al. 1999 - Petroleum Economist, 2003	1	1967	1	1972	2	Bermejo, Charapa and Lago Agrio fields discovered in 1967 - production in the Oriente region since 1972	Anonymous, 2001 - ChevronTexaco, 2003b - Kulke, 1995 - Petroleum Economist, 2003	1.2
EC002PET	Ecuador	EC	130	5	2	Putumayo-Orient-Maranon Basin	-0.71	-77.76	PET	oil	Schenk et al. 1999 - Petroleum Economist, 2003	3	-9999	3	-9999	3	Pungarayuca field - no further information available	Petroleum Economist, 2003	1.2
ID004PET	Indonesia	ID	850	3	4	Sumatra/Java Magmatic Arc	-0.63	100.88	PET	gas	Steinshouer et al., 1999	3	-9999	3	-9999	3	no confirmation of Petroleum Economist	Petroleum Economist, 2003	1.2
ID019PET	Indonesia	ID	850	3	19	Kutei Basin	-0.57	115.15	PET	gas	Steinshouer et al., 1999	3	-9999	3	-9999	3	no confirmation of Petroleum Economist	Petroleum Economist, 2003	1.2
OF039PET	Brazil	BR	140	5	39	Santana Platform	-0.49	-44.1	PET	oil and gas	Schenk et al., 1999	3	-9999	3	-9999	3	no confirmation of Petroleum Economist - no further information available	Petroleum Economist, 2003	1.2
GB002PET	Gabon	GB	481	4	2	West-central coast	-0.45	10.42	PET	oil and gas	Persits et al., 1997 - Perenco, 2003b	3	-9999	3	-9999	3			1.2
ID018PET	Indonesia	ID	850	3	18	Kutei Basin	-0.25	117.24	PET	oil and gas	Steinshouer et al., 1999	1	1945	1	1985	2	Sanga-Sanga field discovered in 1898 - production at least since 1985	Kulke, 1994 - Nugroho, 2003	1.2
CO019PET	Colombia	CO	100	5	19	Putumayo-Orient-Maranon Basin	0.73	-76.53	PET	oil	Schenk et al., 1999 - Petroleum Economist, 2003	1	1959	1	1968	1	Caribe field discovered in 1959 - Orito field started production in 1968	Anonymous, 2001 - Petrobank Energy and Resources Ltd., year unknown - Petroleum Economist, 2003	1.2
OF038PET	Brazil	BR	140	5	38	Santana Platform	0.83	-46.16	PET	oil and gas	Schenk et al., 1999	3	-9999	3	-9999	3	no confirmation of Petroleum Economist - no further information available	Petroleum Economist, 2003	1.2
ID009PET	Indonesia	ID	850	3	9	Central Sumatra Basin	0.84	101.36	PET	oil and gas	Steinshouer et al., 1999	1	1945	1	1990	2	Lirik field discovered in 1939 - production at least since 1990	Kulke, 1994 - Petroleum Economist, 2003	1.2
OF138PET	Indonesia	ID	850	3	138	Sumatra/Java-Force-Arc Basins	1.01	98	PET	gas	Steinshouer et al., 1999	4	-9999	3	-9999	4	exploration but no commercial discoveries	Kulke, 1994	1.2
OF139PET	Indonesia	ID	850	3	139	Central Sumatra Basin	1.03	102.51	PET	oil and gas	Steinshouer et al., 1999	3	-9999	3	-9999	3	no confirmation of Petroleum Economist	Petroleum Economist, 2003	1.2
ID010PET	Indonesia	ID	850	3	10	Central Sumatra Basin	1.3	99.81	PET	oil	Steinshouer et al., 1999	3	-9999	3	-9999	3	no confirmation of Petroleum Economist	Petroleum Economist, 2003	1.2
SO001PET	Somalia	SO	520	4	1	Somali	1.97	44.8	PET	gas	Persits et al., 1997 - Mbendi, 2000p	2	1965	2	-9999	4	Eni is operating in Somalia since 1965 - no production yet due to the political situation	Mbendi, 2000p - Eni, 2003b	1.2
OF137PET	Indonesia	ID	850	3	137	Sumatra/Java-Force-Arc Basins	2.08	97.58	PET	gas	Steinshouer et al., 1999	4	-9999	3	-9999	4	exploration but no commercial discoveries	Kulke, 1994	1.2
CO018PET	Colombia	CO	100	5	18	Putumayo-Orient-Maranon Basin	2.12	-74.54	PET	oil and gas	Schenk et al., 1999	3	-9999	3	-9999	3	no confirmation of Petroleum Economist	Petroleum Economist, 2003	1.2
MY001PET	Malaysia	MY	820	3	1	Greater Sarawak Basin	2.73	111.89	PET	gas	Steinshouer et al., 1999	3	-9999	3	-9999	3	no confirmation of Petroleum Economist or Kulke	Petroleum Economist, 2003 - Kulke, 1994	1.2
ID016PET	Indonesia	ID	850	3	16	Pamusian Tarakan Basin	2.91	117.5	PET	gas	Steinshouer et al., 1999	1	1945	1	1945	1	production since 1905	Kulke, 1994	1.2
OF063PET	Cameroon	CM	471	4	63	West-central coast	2.94	9.71	PET	oil	Persits et al., 1997 - Mbendi, 2000c - Perenco, 2003a	1	1980	1	1996	1		Kulke, 1995 - Mbendi, 2000c	1.2
OF148PET	Indonesia	ID	850	3	148	East Natuna Basin	3.37	109.31	PET	gas	Steinshouer et al., 1999	4	1982	1	-9999	4	uncommercial gas discovered in 1982	Kulke, 1994	1.2
OF037PET	Brazil	BR	140	5	37	Foz de Amazonas Basin	3.46	-48.72	PET	oil and gas	Schenk et al., 1999	3	-9999	3	-9999	3	no confirmation of Petroleum Economist - no further inforamtion available	Petroleum Economist, 2003	1.2
CO016PET	Colombia	CO	100	5	16	Llanos Basin	3.47	-72.18	PET	oil and gas	Schenk et al., 1999	3	-9999	3	-9999	3	no confirmation of Petroleum Economist	Petroleum Economist, 2003	1.2
ID003PET	Indonesia	ID	850	3	3	Sumatra/Java Magmatic Arc	3.51	98.51	PET	oil and gas	Steinshouer et al., 1999	3	-9999	3	-9999	3	no information available - fields can not be identified due to the fact that they are close to the other basin		1.2
OF149PET	Indonesia	ID	850	3	149	Pamusian Tarakan Basin	3.54	117.9	PET	oil and gas	Steinshouer et al., 1999	1	1945	1	-9999	3	Bengara Block partially offshore - wells drilled since 1938	Continental Energy Corporation, 2002	1.2
OF150PET	Indonesia	ID	850	3	150	Ketuneau/Sintang Terrane	3.55	117.32	PET	oil	Steinshouer et al., 1999	3	-9999	3	-9999	3	no information available		1.2
CO017PET	Colombia	CO	100	5	17	Upper Magdelena	3.7	-75.14	PET	oil and gas	Schenk et al., 1999 - Petroleum Economist, 2003	1	1985	1	-9999	3	Toqui Toqui field discovered in 1985	Anonymous, 2001 - Petroleum Economist, 2003	1.2
CM002PET	Cameroon	CM	471	4	2	West-central coast	3.72	9.89	PET	oil and gas	Persits et al., 1997 - Kulke, 1995	1	1955	1	-9999	3	only gas production	Kulke, 1995 - Petrel Robertson, 1995a	1.2
GY001PET	Guyana	GY	110	5	1	Tacutu Basin	3.74	-59.49	PET	oil and gas	Schenk et al., 1999	4	1982	1	-9999	4	Karanambo well discovered but the resources were too small - exploration projects planned in 1998	DRAFT, 1996 - Gurmendi, 1999	1.2
ID017PET	Indonesia	ID	850	3	17	Ketuneau/Sintang Terrane	3.75	117.29	PET	gas	Steinshouer et al., 1999	3	-9999	3	-9999	3	no information available		1.2
CO015PET	Colombia	CO	100	5	15	Llanos Basin	3.8	-71.5	PET	oil	Schenk et al., 1999 - Petroleum Economist, 2003	1	1989	1	1997	2	Rubiales field discovered in 1989 - operation was suspended in 1997	Anonymous, 2001 - Ismi, 2000 - Petroleum Economist, 2003	1.2
ID015PET	Indonesia	ID	850	3	15	Pamusian Tarakan Basin	3.83	117.56	PET	oil and gas	Steinshouer et al., 1999	1	1945	1	1945	1	production since 1905	Kulke, 1994	1.2
OF146PET	Indonesia	ID	850	3	146	Greater Sarawak Basin	3.86	109.79	PET	gas	Steinshouer et al., 1999	3	-9999	3	-9999	3	no confirmation of Petroleum Economist	Petroleum Economist, 2003	1.2
CO014PET	Colombia	CO	100	5	14	Llanos Basin	3.9	-73.25	PET	oil and gas	Schenk et al., 1999 - Petroleum Economist, 2003	1	1969	1	-9999	3	Castilla field found in 1969	Kulke, 1995 - Petroleum Economist, 2003	1.2
OF036PET	Brazil	BR	140	5	36	Foz de Amazonas Basin	3.91	-50.03	PET	oil and gas	Schenk et al., 1999	3	-9999	3	-9999	3	no confirmation of Petroleum Economist - no further inforamtion available	Petroleum Economist, 2003	1.2
OF136PET	Indonesia	ID	850	3	136	Sumatra/Java-Force-Arc Basins	3.96	95.94	PET	gas	Steinshouer et al., 1999	4	-9999	3	-9999	4	exploration but no commercial discoveries	Kulke, 1994	1.2
OF062PET	Cameroon	CM	471	4	62	Niger Delta	4.04	8.58	PET	oil and gas	Persits et al., 1997 - Mbendi, 2000c	1	1972	1	1978	1		OPL, 1991 - World Energy Council, 2001p - Petroleum Economist, 2003	1.2
OF145PET	Indonesia	ID	850	3	145	Greater Sarawak Basin	4.18	109.31	PET	gas	Steinshouer et al., 1999	3	-9999	3	-9999	3	no confirmation of Petroleum Economist	Petroleum Economist, 2003	1.2
OF220PET	Malaysia	MY	820	3	220	Greater Sarawak Basin	4.21	112.35	PET	oil and gas	Steinshouer et al., 1999	1	1972	1	-9999	3	Temana field discovered in 1972 - production at least since 1988	Anonymous, 2001 - Petroleum Economist, 2003 - Kulke, 1994 - Malaysia Information, 2003	1.2
OF218PET	Malaysia	MY	820	3	218	Penyu/West Natuna Basin	4.34	104.91	PET	oil and gas	Steinshouer et al., 1999	3	-9999	3	-9999	3	Malong, Sotong, Anding and Duyong field	Kulke, 1994 - Petroleum Economist, 2003	1.2
MY002PET	Malaysia	MY	820	3	2	Baram Delta/Brunei-Sabah Basi	4.36	114.1	PET	oil and gas	Steinshouer et al., 1999	2	1945	1	1945	1	Miri field discovered in 1910, came on stream in 1913 and was shut down after 62 years of production	Kulke, 1994 - World Energy Council, 2001ax	1.2
BX001PET	Brunei	BX	835	3	1	Baram Delta/Brunei-Sabah Basi	4.41	114.5	PET	oil	Steinshouer et al., 1999	1	1945	1	1945	1	Belait field discovered in 1924, Seria-Rasau fields in 1929 - first commercial production in 1929	Kulke, 1994 - Anonymous, 2001 - Petroleum Economist, 2003 - World Energy Council, 2001n	1.2
ID008PET	Indonesia	ID	850	3	8	North Sumatra Basin	4.42	97.9	PET	oil and gas	Steinshouer et al., 1999	1	1945	1	1990	2	first commercial discovery in 1885 - production at least since 1990	World Energy Council, 2001al - Kulke, 1994	1.2
OF141PET	Indonesia	ID	850	3	141	Penyu/West Natuna Basin	4.43	105.97	PET	oil and gas	Steinshouer et al., 1999	1	1974	1	1979	1	Udang field discovered in 1974 and came on stream in 1979	Kulke, 1994 - Museum Migas, year unknown	1.2
OF147PET	Indonesia	ID	850	3	147	East Natuna Basin	4.45	108.92	PET	gas	Steinshouer et al., 1999	4	1982	1	-9999	4	uncommercial gas discovered in 1982	Kulke, 1994	1.2
OF120PET	Ghana	GH	452	4	120	Gulf of Guinea	4.5	-2.18	PET	oil and gas	Persits et al., 1997 - Mbendi, 2000j	4	-9999	3	-9999	3		GNPC, 2003	1.2
OF252PET	Nigeria	NI	475	4	252	Niger Delta	4.52	6.14	PET	oil and gas	Persits et al., 1997 - Mbendi, 2000o	1	1963	1	1964	1		ChevronTexaco, 2003a - OPL, 1991	1.2
OF219PET	Malaysia	MY	820	3	219	Greater Sarawak Basin	4.58	111.17	PET	gas	Steinshouer et al., 1999	1	1972	2	-9999	3	whole basin: first field discovered in 1972 - production at least since 1988	Anonymous, 2001 - Petroleum Economist, 2003 - Kulke, 1994 - Malaysia Information, 2003	1.2
CM001PET	Cameroon	CM	471	4	1	Niger Delta	4.65	8.67	PET	oil	Persits et al., 1997 - Mbendi, 2000c	1	1972	1	1978	2		Anonymous, 2001 - Mbendi, 2000c	1.2
ID002PET	Indonesia	ID	850	3	2	Sumatra/Java Magmatic Arc	4.65	97.39	PET	gas	Steinshouer et al., 1999	3	-9999	3	-9999	3	no information available - fields can not be identified due to the fact that they are close to the other basin		1.2
OF221PET	Malaysia	MY	820	3	221	Baram Delta/Brunei-Sabah Basi	4.67	113.78	PET	oil and gas	Steinshouer et al., 1999	1	1963	1	-9999	3	Baram field discovered in 1963 - production at least since 1988	Anonymous, 2001 - Petroleum Economist, 2003 - Kulke, 1994 - Malaysia Information, 2003	1.2
CO013PET	Colombia	CO	100	5	13	Llanos Basin	4.73	-73.12	PET	gas	Schenk et al., 1999 - Petroleum Economist, 2003	1	1988	1	1990	2	Cusiana field found in 1988 and was put into production in the early 1990s	Anonymous, 2001 - Simmons, 2001 - Petroleum Economist, 2003	1.2
BX002PET	Brunei	BX	835	3	2	Baram Delta/Brunei-Sabah Basi	4.83	114.81	PET	oil	Steinshouer et al., 1999	1	1955	1	1962	1	Jerudong field discovered in 1955 and came on stream in 1962	Kulke, 1994	1.2
OF119PET	Ghana	GH	452	4	119	Gulf of Guinea	4.88	-3.37	PET	oil and gas	Persits et al., 1997 - Mbendi, 2000j	1	1970	2	1975	2	Tano field	GNPC, 2003 - Mbendi, 2000j - Petroleum Economist, 2003	1.2
OF099PET	Cote d'Ivoire	IV	437	4	99	Gulf of Guinea	4.88	-3.37	PET	oil and gas	Persits et al., 1997 - Mbendi, 2000f	1	1970	2	1975	2	Belier (IV) and Tano (GH) field	Mbendi, 2000f - EIA, 2002f - Petroleum Economist, 2003	1.2
OF098PET	Cote d'Ivoire	IV	437	4	98	Gulf of Guinea	4.94	-4.75	PET	oil and gas	Persits et al., 1997 - Mbendi, 2000f	1	1970	2	1975	2	Foxtrot and Espoir field	Mbendi, 2000f - EIA, 2002f - Petroleum Economist, 2003	1.2
ID001PET	Indonesia	ID	850	3	1	Sumatra/Java Magmatic Arc	5	96.98	PET	oil	Steinshouer et al., 1999	3	-9999	3	-9999	3	no information available - fields can not be identified due to the fact that they are close to the other basin		1.2
OF121PET	Ghana	GH	452	4	121	Gulf of Guinea	5.01	-0.99	PET	oil and gas	Persits et al., 1997 - Mbendi, 2000j	1	1977	1	1978	1	Saltpond field	GNPC, 2003 - Anonymous, 2001 - World Energy Council, 2001ag - Kulke, 1995 - Petroleum Economist	1.2
OF135PET	Indonesia	ID	850	3	135	North Sumatra Basin	5.08	98.07	PET	oil and gas	Steinshouer et al., 1999	1	1986	1	2001	2	Kambuna field discovered in 1986 - production in the basin at least since 2001	RIGZONE, 2001a	1.2
OF058PET	Brunei	BX	835	3	58	Baram Delta/Brunei-Sabah Basi	5.1	114.33	PET	oil and gas	Steinshouer et al., 1999	1	1963	1	1964	1	Ampa field discovered in 1963 and started operating in 1964	Kulke, 1994 - ASEAN Centre for Energy, 2000 - Petroleum Economist, 2003	1.2
NI003PET	Nigeria	NI	475	4	3	Benue	5.13	8.42	PET	oil and gas	Persits et al., 1997 - Mbendi, 2000o	2	1967	1	-9999	4		Mbendi 2000o - Anonymous, 2001	1.2
CO010PET	Colombia	CO	100	5	10	Llanos Basin	5.15	-71.8	PET	oil	Schenk et al., 1999 - Petroleum Economist, 2003	1	1974	1	1985	1	Trinidad field found 1974 and Cravo field came on stream in 1985	Anonymous, 2001 - Anonymous, 1998 - Petroleum Economist, 2003	1.2
OF140PET	Indonesia	ID	850	3	140	Malay Basin	5.28	105.52	PET	oil	Steinshouer et al., 1999	3	-9999	3	-9999	3	fields can not be identified due to the fact that they are close to the other basin		1.2
NI002PET	Nigeria	NI	475	4	2	Niger Delta	5.32	6.42	PET	oil and gas	Persits et al., 1997 - Mbendi, 2000o	1	1956	1	1958	1	Oloibiri field	Mbendi 2000o - Anonymous, 2001 - Petroleum Economist, 2003	1.2
OF144PET	Indonesia	ID	850	3	144	Greater Sarawak Basin	5.46	109.78	PET	gas	Steinshouer et al., 1999	3	-9999	3	-9999	3	no confirmation of Petroleum Economist	Petroleum Economist, 2003	1.2
OF143PET	Indonesia	ID	850	3	143	Greater Sarawak Basin	5.52	109.15	PET	gas	Steinshouer et al., 1999	3	-9999	3	-9999	3	no confirmation of Petroleum Economist	Petroleum Economist, 2003	1.2
OF222PET	Malaysia	MY	820	3	222	Baram Delta/Brunei-Sabah Basi	5.58	114.85	PET	oil and gas	Steinshouer et al., 1999	1	1972	1	-9999	3	Samarang field discovered in 1972 - production at least since 1988	Anonymous, 2001 - Petroleum Economist, 2003 - Kulke, 1994 - Malaysia Information, 2003	1.2
CO012PET	Colombia	CO	100	5	12	Llanos Basin	5.6	-70.14	PET	oil	Schenk et al., 1999 - Petroleum Economist, 2003	1	1988	1	-9999	3	Chaparrito field found in 1988 and Las Abejas field discovered in 1990	Anonymous, 2001 - Petroleum Economist, 2003	1.2
CO011PET	Colombia	CO	100	5	11	Llanos Basin	5.77	-72.85	PET	oil and gas	Schenk et al., 1999	3	-9999	3	-9999	3	no confirmation of Petroleum Economist	Petroleum Economist, 2003	1.2
NS001PET	Suriname	NS	115	5	1	Guyana-Suriname Basin	5.78	-55.59	PET	oil	Schenk et al., 1999 - Petroleum Economist, 2003	1	1981	1	1982	1	Tambaredjo field discovered in 1981 and came on stream in 1982	World Energy Council, 2001bw - van Dijck et al., year unknown - Petroleum Economist, 2003	1.2
OF224PET	Malaysia	MY	820	3	224	Sulu Sea Basin	5.85	118.77	PET	oil and gas	Steinshouer et al., 1999	1	-9999	3	-9999	3	Nymphe and Nymphe North fields	Abando et al., 2002	1.2
OF217PET	Malaysia	MY	820	3	217	North Sumatra Basin	5.88	98.15	PET	gas	Steinshouer et al., 1999	3	-9999	3	-9999	3	no conformation of Petroleum Economist	Petroleum Economist, 2003	1.2
OF122PET	Ghana	GH	452	4	122	Gulf of Guinea	5.96	1.39	PET	oil and gas	Persits et al., 1997 - Mbendi, 2000j	4	-9999	3	-9999	3		GNPC, 2003	1.2
OF216PET	Malaysia	MY	820	3	216	Malay Basin	6.09	104.39	PET	oil and gas	Steinshouer et al., 1999	1	1971	1	-9999	3	Seligi field discovered in 1971 - production at least since 1988	Anonymous, 2001 - Kulke, 1994 - Malaysia Information, 2003	1.2
OF142PET	Indonesia	ID	850	3	142	Greater Sarawak Basin	6.12	109.52	PET	oil	Steinshouer et al., 1999	3	-9999	3	-9999	3	no information available		1.2
OF035PET	Benin	BN	434	4	35	Gulf of Guinea	6.17	2.7	PET	oil	Persits et al., 1997 - Mbendi, 2000b	1	1968	1	1982	1	Seme fields (North and South)	Mbendi, 2000b - World Energy Council, 2001k - Petroleum Economist, 2003	1.2
ET001PET	Ethiopia	ET	530	4	1	Somali	6.17	44.22	PET	gas	Persits et al., 1997 - Mbendi, 2000i	2	1972	2	-9999	4	Calub gas field under development for production	African Energy, 2001 - Worku, 2001 - Mbendi, 2000i	1.2
NI001PET	Nigeria	NI	475	4	1	Benue	6.54	7.19	PET	oil and gas	Persits et al., 1997 - Mbendi, 2000o	2	1967	1	-9999	4		Mbendi 2000o - Anonymous, 2001	1.2
OF223PET	Malaysia	MY	820	3	223	Baram Delta/Brunei-Sabah Basi	6.55	115.88	PET	oil and gas	Steinshouer et al., 1999	1	1971	1	-9999	3	Erb West field discovered in 1971 - production at least since 1988	Anonymous, 2001 - Petroleum Economist, 2003 - Kulke, 1994 - Malaysia Information, 2003	1.2
CO009PET	Colombia	CO	100	5	9	Llanos Basin	6.78	-71.24	PET	oil	Schenk et al., 1999 - Petroleum Economist, 2003	1	1980	1	1986	1	Arauca field found in 1980 - giant Cano Limon field started operating in 1986	Anonymous, 2001 - American Friends Service Committee, year unknown - Petroleum Economist, 2003	1.2
CO008PET	Colombia	CO	100	5	8	Llanos Basin	6.87	-71.85	PET	oil and gas	Schenk et al., 1999	3	-9999	3	-9999	3	no confirmation of Petroleum Economist	Petroleum Economist, 2003	1.2
CO007PET	Colombia	CO	100	5	7	Middle Magdelena	6.99	-73.93	PET	oil	Schenk et al., 1999 - Petroleum Economist, 2003	1	1945	1	1945	1	Infantas field found in 1918 and came on stream in the same year	Kulke, 1995 - Link, 1952	1.2
VE008PET	Venezuela	VE	101	5	8	Llanos Basin	7.15	-71.25	PET	oil	Schenk et al., 1999 - Petroleum Economist, 2003	1	1987	1	-9999	3	La Victoria field found in 1987	Anonymous, 2001 - Petroleum Economist, 2003	1.2
OF337PET	Thailand	TH	800	3	337	Malay Peninsula	7.41	100.55	PET	oil	Steinshouer et al., 1999	4	1988	1	-9999	4	Songkhla field - development planned	Kulke, 1994 - CCOP, 2002j	1.2
OF335PET	Thailand	TH	800	3	335	Thai Basin	7.58	100.78	PET	oil	Steinshouer et al., 1999	1	1973	2	1981	2	whole basin: first discovery in 1971 and first production in 1981 at the Erawan field	Kulke, 1994 - CCOP, 2002j - Petroleum Economist, 2003	1.2
VE003PET	Venezuela	VE	101	5	3	Maracaibo Basin	7.69	-72.27	PET	oil	Schenk et al., 1999 - Petroleum Economist, 2003	1	1945	1	-9999	3	Las Cruces and Los Manueles fields found in 1916	Anonymous, 2001 - Petroleum Economist, 2003	1.2
OF334PET	Thailand	TH	800	3	334	Thai Basin	7.87	101.34	PET	oil	Steinshouer et al., 1999	1	1973	2	1981	2	whole basin: first discovery in 1971 and first production in 1981 at the Erawan field	Kulke, 1994 - CCOP, 2002j - Petroleum Economist, 2003	1.2
OF336PET	Thailand	TH	800	3	336	Malay Basin	7.99	102.44	PET	oil and gas	Steinshouer et al., 1999	1	1973	1	1993	1	Bongkot field discovered in 1973 and production start-up in 1993	Petroleum Economist, 2003 - Anonymous, 2001 - PTTEP, 2003a	1.2
OF383PET	Vietnam	VM	816	3	383	Saigon Basin	8.06	108.57	PET	oil and gas	Steinshouer et al., 1999	1	1985	1	1994	1	Dai Hung field discovered in 1985 and put into production in 1994	CCOP, 2002k - Anonymous, 2001 - Petroleum Economist, 2003	1.2
VE007PET	Venezuela	VE	101	5	7	Barinas-Apure Basin	8.4	-70.05	PET	oil	Schenk et al., 1999 - Petroleum Economist, 2003	1	1948	1	-9999	3	San Silvestre field discovered in 1948	Anonymous, 2001 - Petroleum Economist, 2003	1.2
CO006PET	Colombia	CO	100	5	6	Maracaibo Basin	8.44	-72.77	PET	oil and gas	Schenk et al., 1999 - Petroleum Economist, 2003	1	1945	1	-9999	3	Carbonera field found in 1939	Anonymous, 2001 - Petroleum Economist, 2003	1.2
SU004PET	Sudan	SU	625	4	4	Sud	8.47	30.32	PET	oil	HRW Sudan report 2003, Map B	2	1998	1	-9999	4	April 1999 Lundin drilled an exploratory well at Thar Jath	HRW Sudan report 2003	1.2
CO004PET	Colombia	CO	100	5	4	Lower Magdelena	8.51	-76.12	PET	oil and gas	Schenk et al., 1999	3	-9999	3	-9999	3	no confirmation of Petroleum Economist	Petroleum Economist, 2003	1.2
CD003PET	Chad	CD	483	4	3	Sud	8.7	16.34	PET	oil and gas	Persits et al., 1997 - Kulke, 1995	2	1975	1	-9999	4	Doba Basin (Kome, Miandoum, Bolobo)	Kulke, 1995 - Hueper, 2002 - U.S. Geological Survey, 2003	1.2
VE009PET	Venezuela	VE	101	5	9	East Venezuela Basin	9.19	-64.45	PET	oil and gas	Schenk et al., 1999 - Petroleum Economist, 2003	1	1945	1	1945	1	Quiriquire field discovered in 1928 - Temblador field operating since 1936	Martinez 1999 - Kulke, 1995 - Harvest Natural Resources, Inc., 2003 - Petroleum Economist, 2003	1.2
CO003PET	Colombia	CO	100	5	3	Lower Magdelena	9.32	-74.78	PET	oil and gas	Schenk et al., 1999 - Petroleum Economist, 2003	1	1956	1	-9999	3	Cicuco field discovered in 1956	Anonymous, 2001 - Petroleum Economist, 2003	1.2
CD004PET	Chad	CD	483	4	4	Sud	9.34	18.98	PET	oil	Persits et al., 1997 - Kulke, 1995	2	1974	2	-9999	4	Doseo Basin	Kulke, 1995 - Hueper, 2002 - U.S. Geological Survey, 2003	1.2
IN016PET	India	IN	750	3	16	Cauvery	9.38	78.85	PET	oil and gas	Wandrey et al., 1999	3	-9999	3	-9999	3	no confirmation of Petroleum Economist	Petroleum Economist, 2003	1.2
OF271PET	Philippines	RP	840	3	271	Palawan Shelf	9.38	117.6	PET	gas	Steinshouer et al., 1999	3	-9999	3	-9999	3	no confirmation of Petroleum Economist	Petroleum Economist, 2003	1.2
OF332PET	Thailand	TH	800	3	332	Thai Basin	9.5	101.38	PET	oil and gas	Steinshouer et al., 1999	1	1973	1	1981	1	Erawan field discovered in 1971 and came on stream in 1981	Kulke, 1994 - CCOP, 2002j - Petroleum Economist, 2003	1.2
SU002PET	Sudan	SU	625	4	2	Sud	9.68	29.41	PET	oil	Persits et al., 1997 - Kulke, 1995	1	1980	1	1996	1	Muglad area	General Petroleum Corporation of Sudan, 1995 - Mbendi, 2001f	1.2
CD005PET	Chad	CD	483	4	5	Sud	9.69	20.22	PET	gas	Persits et al., 1997 - Kulke, 1995	2	1974	2	-9999	4	Doseo Basin	Kulke, 1995 - Hueper, 2002 - U.S. Geological Survey, 2003	1.2
RP006PET	Philippines	RP	840	3	6	Visayan	9.72	123.42	PET	gas	Steinshouer et al., 1999	3	-9999	3	-9999	3	Cletom field - no further information available	Petroleum Economist, 2003	1.2
CO005PET	Colombia	CO	100	5	5	Cesar Basin	9.76	-73.4	PET	gas	Schenk et al., 1999 - Petroleum Economist, 2003	3	-9999	3	-9999	3	El Dificil field - no further information available	Petroleum Economist, 2003	1.2
OF374PET	Venezuela	VE	101	5	374	Maracaibo Basin	9.76	-71.55	PET	oil and gas	Schenk et al., 1999	1	1945	1	-9999	3	Lagunillas field discovered in 1925	Anonymous, 2001 - Petroleum Economist, 2003	1.2
OF382PET	Vietnam	VM	816	3	382	Mekong/Cuulong/Vung Tau Basin	9.93	108.08	PET	oil and gas	Steinshouer et al., 1999	1	1981	1	1986	1	Bach Ho (White Tiger) field discovered in 1981 and came on stream in 1986	CCOP, 2002k - Anonymous, 2001 - Petroleum Economist, 2003	1.2
OF061PET	Cambodia	CB	811	3	61	Malay Basin	9.95	102.2	PET	oil and gas	Steinshouer et al., 1999	4	1997	2	-9999	4	exploration between 1990 and 1997 - agreement signed in 1999 to develop the fields	CCOP, 2002b	1.2
OF380PET	Venezuela	VE	101	5	380	East Venezuela Basin	9.98	-60.35	PET	gas	Schenk et al., 1999 - Petroleum Economist, 2003	2	1983	1	-9999	4	Loran and Cocuina fields found in 1983	Martinez, 1999 - International News, 2002 - Petroleum Economist, 2003	1.2
VE001PET	Venezuela	VE	101	5	1	Maracaibo Basin	9.99	-72.33	PET	oil and gas	Schenk et al., 1999 - Petroleum Economist, 2003	1	1945	1	1945	2	Cabimas field discovered in 1917 - Mara field under production at least since 1945	Anonymous, 2001 - Kulke, 1995 - Petroleum Economist, 2003	1.2
VE002PET	Venezuela	VE	101	5	2	Maracaibo Basin	10	-71.01	PET	oil and gas	Schenk et al., 1999	1	1945	1	-9999	3	Mene Grande field discovered in 1914	Anonymous, 2001 - Petroleum Economist, 2003	1.2
SU003PET	Sudan	SU	625	4	3	Sud	10.02	32.97	PET	oil	Persits et al., 1997 - Kulke, 1995	3	1982	1	1997	1	Melut area	General Petroleum Corporation of Sudan, 1995 - ViTrade, 1997	1.2
OF379PET	Venezuela	VE	101	5	379	East Venezuela Basin	10.06	-62.25	PET	oil	Schenk et al., 1999 - Kulke, 1995	1	1945	1	-9999	3	Pedernales field found in 1932	Anonymous, 2001 - Kulke, 1995	1.2
OF131PET	India	IN	750	3	131	Cauvery	10.12	79.6	PET	oil	Wandrey et al., 1999 - Petroleum Economist, 2003	3	-9999	3	-9999	3	PH-9 field - no further information available	Petroleum Economist, 2003	1.2
OF333PET	Thailand	TH	800	3	333	Thai Basin	10.15	99.44	PET	oil	Steinshouer et al., 1999	1	1987	1	1988	1	Nang Nuan field discovered in 1987 and put into production in 1988	Kulke, 1994 - CCOP, 2002j	1.2
OF339PET	Trinidad and Tobago	TD	52	5	339	East Venezuela Basin	10.18	-61.08	PET	gas	Schenk et al., 1999 - Petroleum Economist, 2003	1	1975	1	2002	1	Chaconia, Hibiscus and Poinsettia fields found in 1975 and Hibiscus field came on stream in 2002 - other fields are under developm	Oil & Gas Journal, 2001b - Geological Society of Trinidad and Tobago, year unknown - Petroleum Economist, 2003	1.2
RP005PET	Philippines	RP	840	3	5	Visayan	10.35	123.74	PET	oil	Steinshouer et al., 1999	1	1945	1	1965	2	Toledo field first discovered in 1896 - limited production in the 1960s from the Reina Regente field	Malabanan, 2001b - Kulke, 1994 - Pacrim Energy, year unknown - Petroleum Economist, 2003	1.2
TD001PET	Trinidad and Tobago	TD	52	5	1	East Venezuela Basin	10.39	-61.3	PET	oil	Schenk et al., 1999 - Petroleum Economist, 2003	1	1945	1	1945	1	first oil discovered in 1866 and production started in 1908	DeLuca, 2002 - Geological Society of Trinidad and Tobago, year unknown - Kulke, 1995 - World Energy Council, 2001cb	1.2
OF274PET	Philippines	RP	840	3	274	Reed Bank Basin	10.43	116.61	PET	gas	Steinshouer et al., 1999	3	-9999	3	-9999	3	no confirmation of Petroleum Economist	Petroleum Economist, 2003	1.2
OF331PET	Thailand	TH	800	3	331	Thai Basin	10.52	100.28	PET	oil	Steinshouer et al., 1999	1	1973	2	1981	2	whole basin: first discovery in 1971 and first production in 1981 at the Erawan field	Kulke, 1994 - CCOP, 2002j - Petroleum Economist, 2003	1.2
IN015PET	India	IN	750	3	15	Cauvery	10.54	78.99	PET	oil	Wandrey et al., 1999 - Petroleum Economist, 2003	1	1988	1	-9999	3	Nannilam field discovered in 1988	Anonymous, 2001 - Petroleum Economist, 2003	1.2
CO002PET	Colombia	CO	100	5	2	Lower Magdelena	10.64	-74.97	PET	oil and gas	Schenk et al., 1999	3	-9999	3	-9999	3	no confirmation of Petroleum Economist	Petroleum Economist, 2003	1.2
VE004PET	Venezuela	VE	101	5	4	Falcon Basin	10.81	-70.85	PET	oil	Schenk et al., 1999 - Petroleum Economist, 2003	3	1945	1	-9999	1	Monte Claro field discovered in 1926	Martinez 1999 - Petroleum Economist, 2003	1.2
OF094PET	Colombia	CO	100	5	94	Lower Magdelena	10.87	-75.47	PET	oil and gas	Schenk et al., 1999	3	-9999	3	-9999	3	no confirmation of Petroleum Economist	Petroleum Economist, 2003	1.2
OF376PET	Venezuela	VE	101	5	376	Cariaco Basin	10.89	-64.81	PET	oil	Schenk et al., 1999 - Petroleum Economist, 2003	3	1979	1	-9999	3	MTC field discovered in 1979	Martinez, 1999 - Kulke, 1995	1.2
VE006PET	Venezuela	VE	101	5	6	Falcon Basin	10.94	-68.51	PET	oil	Schenk et al., 1999 - Petroleum Economist, 2003	3	1927	1	-9999	3	Mene de Acosta field found in 1927	Martinez 1999 - Petroleum Economist, 2003	1.2
CD002PET	Chad	CD	483	4	2	Sud	10.94	16.36	PET	oil	Persits et al., 1997 - Petroleum Economist, 2002c	2	2003	2	-9999	4	Mangara field - appraisal well in 2003	Exxon Mobile Corporation, 2003 - Petroleum Economist, 2002c	1.2
RP004PET	Philippines	RP	840	3	4	Visayan	10.96	123.98	PET	gas	Steinshouer et al., 1999	3	-9999	3	-9999	3	CMB field - no further information available	Malabanan, 2001b - Kulke, 1994	1.2
OF378PET	Venezuela	VE	101	5	378	Tobago Trough	11.03	-62.07	PET	gas	Schenk et al., 1999 - Petroleum Economist, 2003	2	1979	1	-9999	4	Patao field discovered in 1979 - Project Development Agreement signed in 2002	Martinez, 1999 - IPD Latin America Venezuelan EnergyNet, 2004 - Petroleum Economist, 2003	1.2
IN014PET	India	IN	750	3	14	Cauvery	11.07	79.49	PET	oil and gas	Wandrey et al., 1999 - Petroleum Economist, 2003	1	1985	1	1993	1	Narimanam field found in 1985 and came on stream in 1993	Anonymous, 2001 - Singh, 2001 - Petroleum Economist, 2003	1.2
SU001PET	Sudan	SU	625	4	1	Sud	11.12	27.22	PET	oil	Persits et al., 1997 - Kulke, 1995	3	1979	1	-9999	3	Muglad area	General Petroleum Corporation of Sudan, 1995	1.2
OF132PET	India	IN	750	3	132	Cauvery	11.21	80.06	PET	oil	Wandrey et al., 1999 - Petroleum Economist, 2003	1	1997	2	1997	1	PY-3 field came on stream in 1997 - PY-1 is expected to start operating in the end 2003/beginning 2004	HDCF Securities, 2000 - Petroleum Economist, 2003	1.2
VE005PET	Venezuela	VE	101	5	5	Falcon Basin	11.26	-69.91	PET	oil and gas	Schenk et al., 1999 - Petroleum Economist, 2003	1	1945	1	1945	1	Cumarebo field found in 1931 and development started in the same year	Anonymous, 2001 - PetroFalcon, 2003 - Petroleum Economist, 2003	1.2
OF338PET	Trinidad and Tobago	TD	52	5	338	Tobago Trough	11.26	-61.28	PET	oil and gas	Schenk et al., 1999 - Petroleum Economist, 2003	1	1954	1	1955	1	Soldado field discovered in 1954 and production commenced in 1955	Geological Society of Trinidad and Tobago, year unknown - Kulke, 1995 - Petroleum Economist, 2003	1.2
OF273PET	Philippines	RP	840	3	273	Visayan	11.28	124.06	PET	oil	Steinshouer et al., 1999	4	1963	1	-9999	4	basin under exploration	EIA, 2003t - San Roque Dam Project, 2001	1.2
OF330PET	Thailand	TH	800	3	330	Thai Basin	11.32	101.21	PET	oil	Steinshouer et al., 1999	1	1973	2	1981	2	whole basin: first discovery in 1971 and first production in 1981 at the Erawan field	Kulke, 1994 - CCOP, 2002j - Petroleum Economist, 2003	1.2
CO001PET	Colombia	CO	100	5	1	Guajira Basin	11.44	-72.73	PET	gas	Schenk et al., 1999 - Petroleum Economist, 2003	1	1977	2	1977	1	Ballena and Riohacha are under production since 1977, so they were found at least in the same year	Mera Petroleums Inc., 1999 - Petroleum Economist, 2003	1.2
OF377PET	Venezuela	VE	101	5	377	Tobago Trough	11.48	-62.65	PET	oil and gas	Schenk et al., 1999	3	-9999	3	-9999	3	no confirmation of Petroleum Economist	Petroleum Economist, 2003	1.2
OF272PET	Philippines	RP	840	3	272	Philippine Magmatic Arc	11.59	121.69	PET	oil	Steinshouer et al., 1999	3	-9999	3	-9999	3	Panagatani and Semirara fields - included in the Malampaya Pipeline Project - no further information available	Petroleum Economist, 2003	1.2
OF329PET	Thailand	TH	800	3	329	Thai Basin	11.65	100.61	PET	oil	Steinshouer et al., 1999	1	1973	2	1981	2	whole basin: first discovery in 1971 and first production in 1981 at the Erawan field	Kulke, 1994 - CCOP, 2002j - Petroleum Economist, 2003	1.2
OF375PET	Venezuela	VE	101	5	375	Falcon Basin	11.69	-69.36	PET	oil	Schenk et al., 1999 - Petroleum Economist, 2003	2	1983	1	-9999	4	La Vela block found in 1983 - exploration and redevelopment since 1998	Martinez, 1999 - Phillips66, 1998 - Petroleum Economist, 2003	1.2
OF239PET	Burma	BM	775	3	239	Indo-Burman	11.81	92.81	PET	oil and gas	Wandrey et al., 1999	3	-9999	3	-9999	3	no confirmation of Petroleum Economist	Petroleum Economist, 2003	1.2
OF270PET	Philippines	RP	840	3	270	Palawan Shelf	11.84	119.27	PET	oil and gas	Steinshouer et al., 1999	1	1976	1	1979	1	Nido field discovered in 1976 and started operating in 1979	Kulke, 1994 - Petroleum Economist, 2003	1.2
OF095PET	Colombia	CO	100	5	95	Guajira Basin	11.92	-72.88	PET	gas	Schenk et al., 1999 - Petroleum Economist, 2003	1	1973	1	1977	1	Chuchupa field discovered in 1973 and came on stream in 1977	Anonymous, 1996 - Petroleum Economist, 2003	1.2
OF309PET	Senegal	SG	433	4	309	Senegal	12.2	-17.18	PET	oil	Persits et al., 1997 - Kulke, 1995 - Mbendi, 2001c	3	1967	1	-9999	3		Mbendi, 2001c	1.2
OF237PET	Burma	BM	775	3	237	Irrawaddy	12.25	93.82	PET	oil and gas	Wandrey et al., 1999	3	-9999	3	-9999	3	no confirmation of Petroleum Economist	Petroleum Economist, 2003	1.2
OF238PET	Burma	BM	775	3	238	Irrawaddy	13.14	96.84	PET	oil and gas	Wandrey et al., 1999	1	1992	1	2000	1	Yetagun field found in 1992 and came on stream in 2000	Yangon City, year unknown - PremierOil, year unknown - UZA/Information Center (MOGE), year unknown	1.2
OF236PET	Burma	BM	775	3	236	Irrawaddy	13.42	94.25	PET	oil and gas	Wandrey et al., 1999	3	-9999	3	-9999	3	no confirmation of Petroleum Economist	Petroleum Economist, 2003	1.2
TH004PET	Thailand	TH	800	3	4	Thailand Mesozoic Basin Belt	14.21	99.94	PET	oil	Steinshouer et al., 1999	1	1981	2	1983	2	Kamphaeng Saen and Suphan Buri fields - whole basin: first discovery in 1981 and first production in 1983	Kulke, 1994	1.2
CD001PET	Chad	CD	483	4	1	Chad	14.45	14.21	PET	oil and gas	Persits et al., 1997 - Kulke, 1995	1	1974	1	1975	1	Lake Chad Basin (Sedigi, Kumia, Kanem)	Kulke, 1995 - Hueper, 2002	1.2
YM003PET	Yemen	YM	679	2	3	Shabwah Basin	14.55	48.01	PET	oil and gas	Pollastro et al., 1999a	3	-9999	3	-9999	3	no confirmation of Petroleum Economist	Petroleum Economist, 2003	1.2
OF384PET	Yemen	YM	679	2	384	Sharmah Rift Basin	14.7	50.19	PET	oil	Pollastro et al., 1999a - Oil & Gas Directory, 2003a	2	1982	1	-9999	4	Sharmah field discovered in 1982	Oil & Gas Directory, 2003	1.2
SG001PET	Senegal	SG	433	4	1	Senegal	14.76	-17.1	PET	oil and gas	Persits et al., 1997 - Kulke, 1995 - Mbendi, 2001c	1	1961	1	1986	1		Mbendi, 2001d - Petrosen, 2003	1.2
YM002PET	Yemen	YM	679	2	2	Shabwah Basin	14.97	46.79	PET	oil	Pollastro et al., 1999a - Petroleum Economist	1	1987	1	1999	2	Amal and Ayad fields found in 1987 and Shabwa area producing at least since 1999	Oil & Gas Directory, 2003 - Petroleum Economist, 2003	1.2
OF308PET	Senegal	SG	433	4	308	Senegal	14.99	-17.19	PET	oil and gas	Persits et al., 1997 - Kulke, 1995 - Mbendi, 2001c	1	1961	1	1986	1		Mbendi, 2001d - Petrosen, 2003	1.2
OF235PET	Burma	BM	775	3	235	Irrawaddy	15.2	94.94	PET	oil and gas	Wandrey et al., 1999	1	1995	1	-9999	3	Yadana field discovered in 1995	Yangon City, year unknown - UZA/Information Center (MOGE), year unknown	1.2
YM001PET	Yemen	YM	679	2	1	Ma'Rib-Al Jawf Basin	15.5	45.77	PET	oil and gas	Pollastro et al., 1999a - Petroleum Economist	1	1984	1	1986	1	Alif field discovered in 1984 and came on stream in 1986	Anonymous, 2001 - Kulke, 1994 - Petroleum Economist, 2003	1.2
TH003PET	Thailand	TH	800	3	3	Thailand Mesozoic Basin Belt	15.55	101.17	PET	oil and gas	Steinshouer et al., 1999	1	1981	2	1983	2	Wichianburi field - whole basin: first discovery in 1981 and first production in 1983	Kulke, 1994	1.2
RP003PET	Philippines	RP	840	3	3	Zambalez/Central Luzon Basin	15.57	120.74	PET	gas	Steinshouer et al., 1999	2	-9999	3	-9999	4	Victoria field - shut down due to too much saturation with water	Kulke, 1994 - EIA, 2003t	1.2
YM005PET	Yemen	YM	679	2	5	Masila-Jeza Basin	15.65	48.98	PET	oil	Pollastro et al., 1999a - Petroleum Economist	1	1991	1	1993	1	several discoveries in 1991 - production started in 1993	Anonymous, 2001 - Nexen, 2003 - Petroleum Economist, 2003	1.2
OF133PET	India	IN	750	3	133	Godavari-Krishna	15.68	81.03	PET	oil and gas	Wandrey et al., 1999	3	-9999	3	-9999	3	no confirmation of Petroleum Economist	Petroleum Economist, 2003	1.2
YM004PET	Yemen	YM	679	2	4	Masila-Jeza Basin	15.78	48.1	PET	oil and gas	Pollastro et al., 1999a	3	-9999	3	-9999	3	no confirmation of Petroleum Economist	Petroleum Economist, 2003	1.2
GT003PET	Guatemala	GT	90	5	3	Sierra Madre de Chiapas-Peten	15.79	-90.03	PET	oil	Petroleum Economist, 2003 - Klett et al., 1997	1	1977	1	-9999	3	West Chinaja field found in 1977	Anonymous, 2001 - Petroleum Economist, 2003	1.2
NG001PET	Niger	NG	436	4	1	Chad	15.79	12.76	PET	oil	Persits et al., 1997 - Mbendi, 2000n	2	1975	2	-9999	4	no oil or gas production yet (2003)	Mbendi, 2000n - Kulke, 1995	1.2
OF381PET	Vietnam	VM	816	3	381	South China Continental Shelf	15.82	109.39	PET	gas	Steinshouer et al., 1999	3	-9999	3	-9999	3	no conformation of Petroleum Economist	Petroleum Economist, 2003	1.2
TH007PET	Thailand	TH	800	3	7	Khorat Platform	15.88	102.44	PET	gas	Steinshouer et al., 1999	1	1971	2	1990	2	Chonnabot field - whole basin: first discovery in 1971 and first production in 1990	Kulke, 1994 - PTTEP, 2003b - EIA, 2003y	1.2
OF134PET	India	IN	750	3	134	Godavari-Krishna	16.31	82.06	PET	oil and gas	Wandrey et al., 1999 - Petroleum Economist, 2003	1	1979	1	2003	2	G-1 field found in 1979/80 - production at least since 2003	TajaNews, 2003 - Subramanian, 2003 - Petroleum Economist, 2003	1.2
BM005PET	Burma	BM	775	3	5	Irrawaddy	16.48	95.62	PET	oil and gas	Wandrey et al., 1999	1	1999	1	-9999	3	Nyaungdon field found in 1999	Yangon City, year unknown - UZA/Information Center (MOGE), year unknown	1.2
IN013PET	India	IN	750	3	13	Krishna-Godavari	16.57	81.54	PET	oil and gas	Wandrey et al., 1999 - Petroleum Economist, 2003	1	1978	1	2000	2	Narsapur field discovered in 1978 - in 2000 two fields were under production	Sabhu, 2000 - Subramanian, 2003 - Petroleum Economist, 2003	1.2
TH006PET	Thailand	TH	800	3	6	Khorat Platform	16.61	104.53	PET	gas	Steinshouer et al., 1999	4	1971	1	-9999	4	Kuchinazai field discovered in 1971 but no oil or gas shows	Kulke, 1994	1.2
RP002PET	Philippines	RP	840	3	2	Cagayan Basin	16.62	121.63	PET	gas	Steinshouer et al., 1999	1	-9999	3	1994	1	Ipil and San Antonio fields - San Antonio field put into production in 1994	Malabanan, 2001a - CCOP, 2002g - Kulke, 1994	1.2
IN012PET	India	IN	750	3	12	Indian Shield	16.8	80.29	PET	oil and gas	Wandrey et al., 1999	3	-9999	3	-9999	3	no confirmation of Petroleum Economist	Petroleum Economist, 2003	1.2
OF111PET	Eritrea	ER	531	4	111	Red Sea Basin	16.83	39.28	PET	oil and gas	Persits et al., 1997	4	-9999	3	-9999	3	extensive exploration	Mbendi, 2000h - EIA, 2003i - Andarko Petroleum Corporation, 2003	1.2
GT002PET	Guatemala	GT	90	5	2	Sierra Madre de Chiapas-Peten	16.85	-90.71	PET	oil	Petroleum Economist, 2003 - Klett et al., 1997	1	1985	1	-9999	3	Chocop field discovered in 1985	Anonymous, 2001 - Petroleum Economist, 2003	1.2
TH002PET	Thailand	TH	800	3	2	Thailand Mesozoic Basin Belt	16.86	99.94	PET	oil	Steinshouer et al., 1999	1	1981	1	1983	1	Sirikit field discovered in 1981 and started operationg in 1983	Kulke, 1994	1.2
TH005PET	Thailand	TH	800	3	5	Khorat Platform	16.88	102.89	PET	gas	Steinshouer et al., 1999	1	1981	1	1990	1	Nam Phong field discovered in 1981 and came on stream in 1990 - Phu Horm field found in 1984 and expected to start operating in 20	Kulke, 1994 - PTTEP, 2003b - EIA, 2003y	1.2
GT001PET	Guatemala	GT	90	5	1	Yucatan Platform	17.22	-90.76	PET	oil	Petroleum Economist, 2003 - Klett et al., 1997	1	1985	1	1985	1	Xan field found in 1985 and started operating in the same year	Anonymous, 2001 - Bowles, year unknown - Petroleum Economist, 2003	1.2
BM004PET	Burma	BM	775	3	4	Irrawaddy	17.31	95.74	PET	oil and gas	Wandrey et al., 1999	1	1991	1	1992	1	Apyauk gas field discovered in 1991 and came on stream in 1992	Yangon City, year unknown - UZA/Information Center (MOGE), year unknown	1.2
OF090PET	China	CH	710	3	90	Yinggehai Basin	17.44	108.6	PET	gas	Steinshouer et al., 1999	1	1983	1	1996	1	Yacheng field discovered in 1983 and started operating in 1996	OilChina, 2003f - Kulke, 1994 - Kryopak, year unknown	1.2
RP001PET	Philippines	RP	840	3	1	Cagayan Basin	17.58	121.77	PET	gas	Steinshouer et al., 1999	2	-9999	3	-9999	4	Abaca field - no priduction has been reported	Malabanan, 2001a - CCOP, 2002g - Kulke, 1994	1.2
MX013PET	Mexico	MX	70	5	13	Villahermosa Uplift	17.89	-93.2	PET	oil	Earth Sciences and Resources Institute, 1995 - Petroleum Economist, 2003 - Klett et al., 199	1	1958	1	1960	1	Samaria field discovered in 1958 and the first production in the basin was reported in 1960	Earth Sciences and Resources Institute, 1995 - Kulke, 1995 - Petroleum Economist, 2003	1.2
MX010PET	Mexico	MX	70	5	10	Sierra Madre Oriental Foldbel	17.93	-96.16	PET	gas	Petroleum Economist, 2003 - Klett et al., 1997	3	-9999	3	-9999	3	no information available - field could not be identified due to the fact that it is close to the other basin	Petroleum Economist, 2003	1.2
MX014PET	Mexico	MX	70	5	14	Macuspana Basin	17.93	-92.4	PET	gas	Earth Sciences and Resources Institute, 1995 - Petroleum Economist, 2003 - Klett et al., 199	1	1951	1	1952	2	Jose Colomo field discovered in 1951 and production in the basin at least since 1952	Earth Sciences and Resources Institute, 1995 - Kulke, 1995 - Petroleum Economist, 2003	1.2
MX012PET	Mexico	MX	70	5	12	Saline-Comalcalco Basin	17.98	-94.06	PET	oil	Earth Sciences and Resources Institute, 1995 - Petroleum Economist, 2003 - Klett et al., 199	1	1945	1	1945	1	Tonaia-El Burro field found in 1928 and in the basin production commenced in 1905	Earth Sciences and Resources Institute, 1995 - Kulke, 1995 - Petroleum Economist, 2003	1.2
OF089PET	China	CH	710	3	89	Qiongdongnan Basin	18.08	110.29	PET	oil	Steinshouer et al., 1999	4	-9999	3	-9999	4	in 2002 blocks in the basin were offered for high risk exploration	Xue, 2003	1.2
MX011PET	Mexico	MX	70	5	11	Tuxla Uplift	18.15	-94.83	PET	gas	Petroleum Economist, 2003 - Klett et al., 1997	3	-9999	3	-9999	3	no information available - fields could not be identified due to the fact that they are close to the other basin	Petroleum Economist, 2003	1.2
MX008PET	Mexico	MX	70	5	8	Veracruz Basin	18.17	-95.73	PET	oil and gas	Petroleum Economist, 2003 - Klett et al., 1997	1	1953	2	1953	2	Production in the basin commenced in 1953	Kulke, 1995 - Petroleum Economist, 2003	1.2
OF229PET	Mexico	MX	70	5	229	Saline-Comalcalco Basin	18.49	-93.98	PET	oil	Petroleum Economist, 2003 - Klett et al., 1997	3	-9999	3	-9999	3	no information available - fields could not be identified	Petroleum Economist, 2003	1.2
MX015PET	Mexico	MX	70	5	15	Macuspana Basin	18.55	-92.06	PET	gas	Petroleum Economist, 2003 - Klett et al., 1997	3	-9999	3	-9999	3	Xicalango field - no further information available	Petroleum Economist, 2003	1.2
MU009PET	Oman	MU	698	2	9	East Flank Oman Sub-basin	18.56	56.05	PET	oil	Pollastro et al., 1999a - Petroleum Economist	1	1978	1	1982	1	several fields discovered in 1978 and Rima field came on stream in 1982	Petroleum Development Oman, year unknown - Petroleum Economist, 2003	1.2
MX009PET	Mexico	MX	70	5	9	Sierra Madre Oriental Foldbel	18.57	-96.96	PET	oil	Petroleum Economist, 2003 - Klett et al., 1997	1	1975	1	-9999	3	Copite field found in 1975	Anonymous, 2001 - Petroleum Economist, 2003	1.2
OF091PET	China	CH	710	3	91	Yinggehai Basin	18.74	107.92	PET	gas	Steinshouer et al., 1999	1	1992	1	1994	2	Donfang field discovered in 1992 and producing at least since 1994	OilChina, 2003b - Kulke, 1994	1.2
OF320PET	Sudan	SU	625	4	320	Red Sea Basin	18.8	37.95	PET	gas	Persits et al., 1997 - Kulke, 1995 - OPL, 1991	2	1976	1	-9999	4	Bashayer Suakin field	EIA, 2003w - Petroleum Economist, 2003 - World Resources Institute, 2003	1.2
MU008PET	Oman	MU	698	2	8	South Oman Salt Basin	18.85	55.49	PET	oil	Pollastro et al., 1999a - Petroleum Economist	1	1978	1	1981	1	several fields found in 1978 and Marmul field started operating in 1981	Petroleum Development Oman, year unknown - Petroleum Economist, 2003	1.2
MX007PET	Mexico	MX	70	5	7	Veracruz Basin	19.01	-96.55	PET	oil	Petroleum Economist, 2003 - Klett et al., 1997	1	1953	2	1953	2	Production in the basin commenced in 1953	Kulke, 1995 - Petroleum Economist, 2003	1.2
BM006PET	Burma	BM	775	3	6	Ganges-Brahmaputra Delta	19.04	93.61	PET	oil and gas	Wandrey et al., 1999	3	-9999	3	-9999	3	no information available		1.2
OF232PET	Mexico	MX	70	5	232	Villahermosa Uplift	19.23	-92.29	PET	oil	Earth Sciences and Resources Institute, 1995 - Petroleum Economist, 2003 - Klett et al., 199	1	1976	1	1979	1	Cantarell field discovered in 1976 and production in that area commenced in 1979	Anonymous, 2001 - Kulke, 1995 - EIA, 2004a - Petroleum Economist, 2003	1.2
OF130PET	India	IN	750	3	130	Bombay	19.28	71.74	PET	oil and gas	Wandrey et al., 1999 - Petroleum Economist, 2003	1	1974	1	1976	1	Bombay High field discovered in 1974 and came on stream in 1976	Wandrey et al., 2000 - World Oil, 1998 - Petroleum Economist, 2003	1.2
OF087PET	China	CH	710	3	87	South China Continental Shelf	19.28	112.15	PET	oil	Steinshouer et al., 1999	1	1987	1	1996	1	Liuhua field discovered in 1987 and came on stream in 1996	Kryopak, year unknown - Kulke, 1994 - Virtual Information Center, 1999	1.2
OF231PET	Mexico	MX	70	5	231	Campeche-Sigsbee Salt Basin	19.62	-92.93	PET	oil	Earth Sciences and Resources Institute, 1995 - Petroleum Economist, 2003 - Klett et al., 199	1	1979	1	-9999	3	Maloob field discovered in 1979	Earth Sciences and Resources Institute, 1995 - Kulke, 1995 - Petroleum Economist, 2003	1.2
OF085PET	China	CH	710	3	85	Pearl River Mouth Basin	19.69	112.14	PET	oil and gas	Steinshouer et al., 1999	1	1997	1	2002	1	Wechang fields discovered in 1997 and started operating in 2002	Husky Energy, 2000 - Husky Energy, 2002 - Kulke, 1994	1.2
OF230PET	Mexico	MX	70	5	230	Saline-Comalcalco Basin	19.7	-92.56	PET	oil	Earth Sciences and Resources Institute, 1995 - Petroleum Economist, 2003 - Klett et al., 199	1	1979	1	-9999	3	Ixtoc field found in 1979	Earth Sciences and Resources Institute, 1995 - Kulke, 1995 - Petroleum Economist, 2003	1.2
BM002PET	Burma	BM	775	3	2	Irrawaddy	19.83	94.99	PET	oil and gas	Wandrey et al., 1999	1	1945	1	1996	2	Yenangyat field was discovered in 1864 - production at least since 1996	Wandrey et al., 2000 - Falling Rain Genomics, Inc., 2001	1.2
TH001PET	Thailand	TH	800	3	1	Tenasserim-Shan	19.84	99.24	PET	oil	Steinshouer et al., 1999	1	1945	1	1959	1	Fang blocks: explorarion since 1921 - several drilling programs in the 1920/30s - first production well completed in 1958 and came	Kulke, 1994 - CCOP, 2002j - Petroleum Economist, 2003	1.2
CH068PET	China	CH	710	3	68	South China Fold Belt	19.89	110.2	PET	oil	Steinshouer et al., 1999	3	-9999	3	-9999	3	Jinfeng field - no further information available	Kulke, 1994	1.2
VM001PET	Vietnam	VM	816	3	1	Yinggehai Basin	20.41	106.43	PET	gas	Steinshouer et al., 1999	3	-9999	3	-9999	3	no confirmation of Petroleum Economist	Petroleum Economist, 2003	1.2
OF092PET	China	CH	710	3	92	Beibuwan Basin	20.48	109.55	PET	oil	Steinshouer et al., 1999	3	-9999	3	-9999	3	Wushi field - no further information available	Kulke, 1994	1.2
MU003PET	Oman	MU	698	2	3	Rub Al Khali Basin	20.52	55.61	PET	oil	Pollastro et al., 1999a - Petroleum Economist	1	1978	1	1980	1	Sahmah field found in 1978 and came on stream in 1980	Oil & Gas Directory, 2003b - EIA, 1999 - Petroleum Economist, 2003	1.2
OF084PET	China	CH	710	3	84	Pearl River Mouth Basin	20.53	113.98	PET	oil	Steinshouer et al., 1999	3	-9999	3	-9999	3	no information available		1.2
MX006PET	Mexico	MX	70	5	6	Chicontepec Basin	20.63	-98.03	PET	oil	Petroleum Economist, 2003 - Klett et al., 1997	2	1974	2	-9999	4	Part of the giant Chicontepec field which was discovered in 1974 but still undeveloped in 2004	Kulke, 1995 - EIA, 2004a - Petroleum Economist, 2003	1.2
OF093PET	China	CH	710	3	93	Beibuwan Basin	20.67	108.63	PET	oil and gas	Steinshouer et al., 1999	1	1978	1	1986	1	Weizhou field discovered in 1978 and put into production in 1986	Kulke, 1994 - OilChina, 2003d	1.2
OF086PET	China	CH	710	3	86	South China Continental Shelf	20.76	115.92	PET	oil	Steinshouer et al., 1999	1	1997	1	2002	1	part of the Wenchang complex -> OFFPET	Husky Energy, 2000 - Husky Energy, 2002 - Kulke, 1994	1.2
OF228PET	Mexico	MX	70	5	228	Tampico-Misantla Basin	20.99	-97.07	PET	oil	Earth Sciences and Resources Institute, 1995 - Petroleum Economist, 2003 - Klett et al., 199	1	1966	1	1967	1	Bagre field found in 1966 and the Atun field came on stream in 1967	Earth Sciences and Resources Institute, 1995 - Offshore Magazine, 1994 - Petroleum Economist, 2003	1.2
OF129PET	India	IN	750	3	129	Bombay	21.03	72.46	PET	oil and gas	Wandrey et al., 1999	3	-9999	3	-9999	3	no confirmation of Petroleum Economist	Petroleum Economist, 2003	1.2
OF088PET	China	CH	710	3	88	South China Continental Shelf	21.1	108.84	PET	gas	Steinshouer et al., 1999	3	-9999	3	-9999	3	no information available - fields could not be identified due to the fact that they are close to the other basin	Kulke, 1994	1.2
OF083PET	China	CH	710	3	83	Pearl River Mouth Basin	21.17	115.07	PET	oil	Steinshouer et al., 1999	1	1985	1	1990	1	Huizhou field discovered in 1985 and came on stream in 1990	ChevronTexaco, year unknown - Kulke, 1994	1.2
MU007PET	Oman	MU	698	2	7	Ghaba Salt Basin	21.18	56.88	PET	oil and gas	Pollastro et al., 1999a - Petroleum Economist	1	1972	1	1975	1	several fields discovered in 1972/73 and brought on stream in 1975/76	Petroleum Development Oman, year unknown - Petroleum Economist, 2003	1.2
MX004PET	Mexico	MX	70	5	4	Tampico-Misantla Basin	21.36	-97.84	PET	oil	Earth Sciences and Resources Institute, 1995 - Petroleum Economist, 2003 - Klett et al., 199	1	1945	1	1945	1	Panuco and Ebano fields found in 1901 and production dates back to the early 20th century	Earth Sciences and Resources Institute, 1995 - Kulke, 1995 - Petroleum Economist, 2003	1.2
OF225PET	Mexico	MX	70	5	225	Jalisco-Oaxaca Platform	21.43	-105.42	PET	gas	Petroleum Economist, 2003 - Klett et al., 1997	4	-9999	3	-9999	4	Jayabo field - prospective area	National Energy Policy, year unknown - Petroleum Economist, 2003	1.2
OF082PET	China	CH	710	3	82	Pearl River Mouth Basin	21.54	116.33	PET	oil	Steinshouer et al., 1999	1	1989	1	1997	1	Lufeng field discovered in 1989 and put into production in 1997	Bottomley, 2003 - Kulke, 1994	1.2
MU002PET	Oman	MU	698	2	2	Rub Al Khali Basin	21.59	55.74	PET	oil	Pollastro et al., 1999a - Petroleum Economist	3	-9999	3	-9999	3	Malih field - no further information available	Petroleum Economist, 2003	1.2
SA017PET	Saudi Arabia	SA	670	2	17	Rub Al Khali Basin	21.63	53.29	PET	gas	Pollastro et al., 1999a - Petroleum Economist	2	1967	1	-9999	4	Kidan field discovered in 1967 - in 2003 the field was under development	EIA, 2003u - Ministry Of Petroleum & Mineral Resources, year unknown - Petroleum Economist, 2003	1.2
OF128PET	India	IN	750	3	128	Bombay	21.7	72.37	PET	oil and gas	Wandrey et al., 1999	3	-9999	3	-9999	3	no confirmation of Petroleum Economist	Petroleum Economist, 2003	1.2
BM003PET	Burma	BM	775	3	3	Irrawaddy	21.7	95.63	PET	oil and gas	Wandrey et al., 1999	1	1995	1	-9999	3	Kyaukkwet and Letpando fields discovered in 1995	Yangon City, year unknown - NIMA Geospatial Engine, year unknown	1.2
MX005PET	Mexico	MX	70	5	5	Mazatlan Basin	21.87	-105.3	PET	gas	Petroleum Economist, 2003 - Klett et al., 1997	4	-9999	3	-9999	4	Canuch and Chicura fields - prospective area	National Energy Policy, year unknown - Petroleum Economist, 2003	1.2
OF034PET	Bangladesh	BG	771	3	34	Ganges-Brahmaputra Delta	21.89	91.38	PET	gas	Wandrey et al., 1999 - Wandrey et al., 2000 - BISNET, year unknown	1	1976	1	1998	1	Kutubdia field discovered in 1976 and the Sangu field came on stream in 1998	Wandrey et al., 2000 - BISNET, year unknown - Petroleum Economist, 2003	1.2
CU003PET	Cuba	CU	40	5	3	Greater Antilles Deformed Bel	21.95	-78.93	PET	oil	Petroleum Economist, 2003 - Klett et al., 1997	1	1945	1	1950	2	Jarahueca field found in 1943 and came on stream in the 1940s/1950s	Kulke, 1995 - Pinon, 2004 - Petroleum Economist, 2003	1.2
BG005PET	Bangladesh	BG	771	3	5	Ganges-Brahmaputra Delta	22.02	92.06	PET	oil and gas	Wandrey et al., 1999	3	-9999	3	-9999	3	no confirmation of Petroleum Economist	Petroleum Economist, 2003	1.2
MU005PET	Oman	MU	698	2	5	Central Oman Platform	22.1	57.2	PET	oil and gas	Pollastro et al., 1999a - Petroleum Economist	3	1983	1	-9999	3	Habiba and Rasafah field found in 1983	Petroleum Development Oman, year unknown - Petroleum Economist, 2003	1.2
OF227PET	Mexico	MX	70	5	227	Tampico-Misantla Basin	22.13	-97.35	PET	oil	Earth Sciences and Resources Institute, 1995 - Petroleum Economist, 2003 - Klett et al., 199	1	1966	1	1969	2	Arenque field found in 1966 and under production since the late 1960s	Earth Sciences and Resources Institute, 1995 - Baker20 et al., 1996 - Petroleum Economist, 2003	1.2
MU006PET	Oman	MU	698	2	6	Ghaba Salt Basin	22.26	58.3	PET	gas	Pollastro et al., 1999a - Petroleum Economist	3	-9999	3	-9999	3	Baqlah field - no further information available	Petroleum Economist, 2003	1.2
SA016PET	Saudi Arabia	SA	670	2	16	Rub Al Khali Basin	22.37	54.21	PET	oil and gas	Pollastro et al., 1999a - Petroleum Economist	1	1968	1	1998	1	Shaybah field discovered in 1968 and came on stream in 1998	Ministry Of Petroleum & Mineral Resources, year unknown - Zittel, 2002 - Petroleum Economist, 2003	1.2
BG004PET	Bangladesh	BG	771	3	4	Ganges-Brahmaputra Delta	22.46	90.77	PET	gas	Wandrey et al., 1999 - Wandrey et al., 2000	4	1993	1	-9999	4	Shahbajpur field found in 1993 and is still under exploration in 1999	BAPEX, year unknown - Petroleum Economist, 2003	1.2
MU004PET	Oman	MU	698	2	4	Fahud Salt Basin	22.51	56.33	PET	oil and gas	Pollastro et al., 1999a - Petroleum Economist	1	1956	1	1967	1	first oil shows at Fahud found in 1956 - Fahud field discovered in 1963/64 and started operating in 1967	Oil & Gas Directory, 2003b - Kulke, 1994 - Anonymous, 2001 - U.S. Department of State, 2003 - Petroleum Economist,	1.2
OF325PET	Taiwan	TW	713	3	325	Taixinan Basin	22.51	119.15	PET	gas	Steinshouer et al., 1999	3	-9999	3	-9999	3	no information available - no confirmation of Petroleum Economist	Petroleum Economist, 2003	1.2
SA015PET	Saudi Arabia	SA	670	2	15	Rub Al Khali Basin	22.59	52.63	PET	oil and gas	Pollastro et al., 1999a - Petroleum Economist	3	1972	1	-9999	3	Shutfah field found in 1972	Ministry Of Petroleum & Mineral Resources, year unknown - Petroleum Economist, 2003	1.2
OF324PET	Taiwan	TW	713	3	324	Taixinan Basin	22.7	120.07	PET	gas	Steinshouer et al., 1999	3	-9999	3	-9999	3	no information available - no confirmation of Petroleum Economist	Petroleum Economist, 2003	1.2
IN010PET	India	IN	750	3	10	Bombay	22.75	72.68	PET	oil and gas	Wandrey et al., 1999 - Petroleum Economist, 2003	1	1958	1	1962	1	Cambay gas field found in 1958 and Ankleshwar field put into production in 1962	Wandrey et al., 2000 - NOS, year unknown - Petroleum Economist, 2003	1.2
CU002PET	Cuba	CU	40	5	2	Greater Antilles Deformed Bel	22.79	-80.76	PET	oil	Petroleum Economist, 2003 - Klett et al., 1997	1	1945	1	1945	1	Motembo field discovered in 1881 and was put into production in the beginning of the 20th century	Kulke, 1995 - Petroleum Economist, 2003	1.2
BG003PET	Bangladesh	BG	771	3	3	Ganges-Brahmaputra Delta	22.9	91.43	PET	gas	Wandrey et al., 1999 - Wandrey et al., 2000	2	1967	1	-9999	4	Semutang field discovered in 1967 - under development in 2003	Wandrey et al., 2000 - Daily Star, 2003 - Petroleum Economist, 2003	1.2
CU001PET	Cuba	CU	40	5	1	Greater Antilles Deformed Bel	22.92	-82.02	PET	oil	Earth Sciences and Resources Institute, 1995 - Petroleum Economist, 2003 - Klett et al., 199	1	1945	1	1966	2	Bacuranao field found in 1914 and under production at least since 1966	Kulke, 1995 - Freehand.ru, year unknown - Petroleum Economist, 2003	1.2
IN011PET	India	IN	750	3	11	Indian Shield	23	80.57	PET	oil and gas	Wandrey et al., 1999	3	-9999	3	-9999	3	no confirmation of Petroleum Economist	Petroleum Economist, 2003	1.2
OF127PET	India	IN	750	3	127	Bombay	23.04	68.52	PET	gas	Wandrey et al., 1999 - Petroleum Economist, 2003	2	-9999	3	-9999	4	uncommercial discoveries	Kulke, 1994	1.2
TW005PET	Taiwan	TW	713	3	5	Taiwan Thrust and Fold Belt	23.06	120.9	PET	oil	Steinshouer et al., 1999	3	-9999	3	-9999	3	no information available		1.2
MU001PET	Oman	MU	698	2	1	Rub Al Khali Basin	23.11	55.59	PET	oil and gas	Pollastro et al., 1999a - Petroleum Economist	1	1974	1	1976	1	Lekhwair field discovered in 1974 and developed in 1976	Anonymous, 2001 - Oil & Gas Directory, 2003 - Petroleum Economist, 2003	1.2
SA014PET	Saudi Arabia	SA	670	2	14	Interior Homocline-Central Ar	23.14	46.97	PET	oil and gas	Pollastro et al., 1999a - Petroleum Economist	1	1989	1	1994	2	Hawtah field found in 1989 - production at least since 1994	EIA, 2003u - Ministry Of Petroleum & Mineral Resources, year unknown - Petroleum Economist, 2003	1.2
IN007PET	India	IN	750	3	7	Ganges-Brahmaputra Delta	23.16	91.6	PET	gas	Wandrey et al., 1999 - ONGC, year unknown	4	1972	2	-9999	4	Exploration in the area around Gojalia field started in 1972 - area was still under exploration and development in 1997	ONGC, year unknown - Petroleum Economist, 2003	1.2
TW006PET	Taiwan	TW	713	3	6	Taixinan Basin	23.23	120.46	PET	oil and gas	Steinshouer et al., 1999	3	-9999	3	-9999	3	no information available		1.2
IN009PET	India	IN	750	3	9	Ganges-Brahmaputra Delta	23.3	88.6	PET	gas	Wandrey et al., 1999 - Petroleum Economist, 2003	1	1992	2	1992	2	Ichapur well was drilled in 1992	Wandrey et al., 2002 - Petroleum Economist, 2003	1.2
TC002PET	United Arab Emirates	TC	696	2	2	Rub Al Khali Basin	23.43	54.19	PET	oil and gas	Pollastro et al., 1999a - Petroleum Economist	1	1958	1	1963	2	Murban Bad field found in 1958 - production at least since 1963	Anonymous, 2001 - Butt, year unknown - Oil & Gas Directory, 2001 - Petroleum Economist, 2003	1.2
OF126PET	India	IN	750	3	126	Indus	23.43	68.11	PET	gas	Wandrey et al., 1999 - Petroleum Economist, 2003	2	-9999	3	-9999	4	uncommercial discoveries	Kulke, 1994	1.2
TC001PET	United Arab Emirates	TC	696	2	1	Rub Al Khali Basin	23.52	52.42	PET	oil and gas	Pollastro et al., 1999a	3	-9999	3	-9999	3	no confirmation of Petroleum Economist	Petroleum Economist, 2003	1.2
SA013PET	Saudi Arabia	SA	670	2	13	Greater Ghawar Uplift	23.55	50.42	PET	oil and gas	Pollastro et al., 1999a - Petroleum Economist	2	1979	1	-9999	4	Lughfah and Jawb fields found in 1979 - in 1995 no production had occured yet	Kulke, 1994 - Ministry Of Petroleum & Mineral Resources, year unknown - Petroleum Economist, 2003	1.2
CH067PET	China	CH	710	3	67	South China Fold Belt	23.59	106.92	PET	oil and gas	Steinshouer et al., 1999	3	-9999	3	-9999	3	no information available		1.2
TW004PET	Taiwan	TW	713	3	4	Taiwan Thrust and Fold Belt	23.67	120.27	PET	oil	Steinshouer et al., 1999	3	-9999	3	-9999	3	no information available		1.2
IN006PET	India	IN	750	3	6	Ganges-Brahmaputra Delta	23.74	91.58	PET	gas	Wandrey et al., 1999 - ONGC, year unknown	4	1972	2	-9999	4	Exploration in the area around the Agartala Dome and Baramura field started in 1972 - area was still under exploration and develop	ONGC, year unknown - Petroleum Economist, 2003	1.2
SA012PET	Saudi Arabia	SA	670	2	12	Greater Ghawar Uplift	23.79	49.44	PET	oil and gas	Pollastro et al., 1999a - Petroleum Economist	2	1982	1	-9999	4	Tinat field discovered in 1982 - up to 1995 no production had been reported	Kulke, 1994 - Ministry Of Petroleum & Mineral Resources, year unknown - Petroleum Economist, 2003	1.2
BM001PET	Burma	BM	775	3	1	North Burma	23.79	94.66	PET	oil and gas	Wandrey et al., 1999	2	1945	1	1945	1	production between 1914 and 1939	Kulke, 1994	1.2
TW003PET	Taiwan	TW	713	3	3	Taiwan Thrust and Fold Belt	23.83	120.83	PET	gas	Steinshouer et al., 1999	3	-9999	3	-9999	3	no information available		1.2
OF323PET	Taiwan	TW	713	3	323	East China Sea Basin	23.97	120.09	PET	gas	Steinshouer et al., 1999	3	-9999	3	-9999	3	no information available		1.2
CH066PET	China	CH	710	3	66	Nanpanjiang Depression	24.15	106.89	PET	oil	Steinshouer et al., 1999	3	-9999	3	-9999	3	no information available		1.2
SA011PET	Saudi Arabia	SA	670	2	11	Greater Ghawar Uplift	24.16	48.77	PET	oil and gas	Pollastro et al., 1999a	3	-9999	3	-9999	3	field could not be identified due to the high concentration of fields in that area	Petroleum Economist, 2003	1.2
BG002PET	Bangladesh	BG	771	3	2	Ganges-Brahmaputra Delta	24.23	91.29	PET	oil and gas	Wandrey et al., 1999 - BATEX, year unknown	1	1955	1	1962	1	Sylhet field found in 1955 and started operating in 1962	Wandrey et al., 2000 - Petroleum Economist, 2003 - Faruque et al., 2002	1.2
TW001PET	Taiwan	TW	713	3	1	East China Sea Basin	24.58	120.75	PET	gas	Steinshouer et al., 1999	3	-9999	3	-9999	3	no information available		1.2
TW002PET	Taiwan	TW	713	3	2	Taiwan Thrust and Fold Belt	24.69	121.17	PET	oil and gas	Steinshouer et al., 1999	3	-9999	3	-9999	3	no information available		1.2
IN005PET	India	IN	750	3	5	Ganges-Brahmaputra Delta	24.7	92.69	PET	oil and gas	Wandrey et al., 1999 - Petroleum Economist, 2003	3	-9999	3	-9999	3	Adamtila and Badarpur fields - no further information available	Petroleum Economist, 2003	1.2
SA005PET	Saudi Arabia	SA	670	2	5	Widyan Basin-Interior Platfor	24.71	48.07	PET	oil and gas	Pollastro et al., 1999a	1	1957	1	1960	2	Khurais field found in 1957 and came on stream in the 1960s	Kulke, 1994 - Ministry Of Petroleum & Mineral Resources, year unknown - EIA, 2003u - Petroleum Economist, 2003	1.2
OF322PET	Taiwan	TW	713	3	322	East China Sea Basin	24.74	120.57	PET	oil and gas	Steinshouer et al., 1999	3	-9999	3	-9999	3	no information available		1.2
SA010PET	Saudi Arabia	SA	670	2	10	Greater Ghawar Uplift	24.76	49.43	PET	oil and gas	Pollastro et al., 1999a - Petroleum Economist	1	1948	1	1951	1	Ghawar field discovered in 1948 and came on stream in 1951	Kulke, 1994 - Ministry Of Petroleum & Mineral Resources, year unknown - Zittel, 2002 - Petroleum Economist, 2003	1.2
OF352PET	United Arab Emirates	TC	696	2	352	Rub Al Khali Basin	24.95	53.42	PET	oil and gas	Pollastro et al., 1999a - Petroleum Economist	1	1958	1	1962	1	Umm Shaif field found in 1958 and is producing since 1962	Anonymous, 2001 - Butt, year unknown - World Energy Council, 2001cg - Petroleum Economist, 2003	1.2
TC003PET	United Arab Emirates	TC	696	2	3	Rub Al Khali Basin	24.99	55.63	PET	oil and gas	Pollastro et al., 1999a - Petroleum Economist	1	1980	1	1982	1	Sajaa field discovered in 1980 - Margham field came on stream in 1982	Anonymous, 2001 - Butt year unknown - Ghanem, year unknown - Petroleum Economist, 2003	1.2
BG001PET	Bangladesh	BG	771	3	1	Assam	25.01	91.5	PET	gas	Wandrey et al., 1999 - Wandrey et al., 2000	1	1959	1	1961	1	Chhatak field discovered in 1959 and came on stream in 1961	Wandrey et al., 2000 - Petroleum Economist, 2003 - Faruque et al., 2002	1.2
IN008PET	India	IN	750	3	8	Ganges-Brahmaputra Delta	25.13	88.09	PET	oil and gas	Petroleum Economist, 2003 - Klett et al., 1997	3	-9999	3	-9999	3	oil and gas field - no further information available	Petroleum Economist, 2003	1.2
PK010PET	Pakistan	PK	770	3	10	Indus	25.2	68.5	PET	oil and gas	Wandrey et al., 1999 - Petroleum Economist, 2003	1	1966	1	-9999	3	Sari field discovered in 1966	PAPG, year unknown - Anonymous, 2001 - Petroleum Economist, 2003 - Kulke, 1994	1.2
MX003PET	Mexico	MX	70	5	3	Burgos Basin	25.29	-98.3	PET	oil and gas	Earth Sciences and Resources Institute, 1995 - Petroleum Economist, 2003 - Klett et al., 199	1	1948	1	1948	1	Reynosa field found in 1948 went online in the same year	Earth Sciences and Resources Institute, 1995 - Kulke, 1995 - Petroleum Economist, 2003	1.2
OF226PET	Mexico	MX	70	5	226	Burgos Basin	25.29	-97.17	PET	gas	Petroleum Economist, 2003 - Klett et al., 1997	3	-9999	3	-9999	3	Ramirez field - no further information available	Petroleum Economist, 2003	1.2
AG024PET	Algeria	AG	615	4	24	Grand Erg/Ahnet Basin	25.32	1.87	PET	gas	Persits et al., 1997 - Klett et al., 1997	3	-9999	3	-9999	3	no information available - field could not be identified due to the high concentration in the area	Petroleum Economist, 2003	1.2
QA001PET	Qatar	QA	694	2	1	Greater Ghawar Uplift	25.38	50.9	PET	oil and gas	Pollastro et al., 1999a - Petroleum Economist	1	1945	1	1949	1	Dukhan field discovered in 1939 and came on stream in 1949	Kulke, 1994 - World Energy Council, 2001bl - Petroleum Economist, 2003	1.2
OF277PET	Qatar	QA	694	2	277	Rub Al Khali Basin	25.57	52.41	PET	oil	Pollastro et al., 1999a - Petroleum Economist	1	1960	1	1964	1	Idd el Shargi North Dome field found in 1960 and was put into production in 1964	Anonymous, 2001 - Brooks et al., 1997 - Petroleum Economist, 2003	1.2
AG023PET	Algeria	AG	615	4	23	Grand Erg/Ahnet Basin	25.64	0.97	PET	gas	Persits et al., 1997 - Klett et al., 1997	3	-9999	3	-9999	3	no information available - field could not be identified due to the high concentration in the area	Petroleum Economist, 2003	1.2
LY010PET	Libya	LY	620	4	10	Murzuk Basin	25.78	13.45	PET	oil	Persits et al., 1997 - Kulke, 1995 - EIA, 2003o	3	-9999	3	-9999	3	no information available		1.2
MX002PET	Mexico	MX	70	5	2	Western Gulf	25.91	-97.71	PET	gas	Earth Sciences and Resources Institute, 1995 - Petroleum Economist, 2003 - Klett et al., 199	1	1951	1	1951	1	Trevino field discovered in 1951 and came on stream in the same year	Earth Sciences and Resources Institute, 1995 - Kulke, 1995 - Petroleum Economist, 2003	1.2
SA009PET	Saudi Arabia	SA	670	2	9	Greater Ghawar Uplift	25.93	49.45	PET	oil and gas	Pollastro et al., 1999a - Petroleum Economist	1	1945	1	1946	1	Abqaiq field found in 1940 and started operating in 1946	Kulke, 1994 - Ministry Of Petroleum & Mineral Resources, year unknown - Zittel, 2002 - Petroleum Economist, 2003	1.2
OF178PET	Iran	IR	630	2	178	Rub Al Khali Basin	25.94	53.37	PET	oil and gas	Pollastro et al., 1999b - Earth Sciences and Resources Institute, 1995	1	1965	1	1987	2	Salaman field found in 1965 - Salaman, Reshadat and Resalat fields under production at least since 1987	Anonymous, 2001 - Anonymous, 2003b - Petroleum Economist, 2003	1.2
OF321PET	Taiwan	TW	713	3	321	East China Sea Basin	25.96	121.48	PET	oil	Steinshouer et al., 1999	3	-9999	3	-9999	3	no information available - no confirmation of Petroleum Economist	Petroleum Economist, 2003	1.2
OF353PET	United Arab Emirates	TC	696	2	353	Rub Al Khali Basin	26.01	55.54	PET	oil	Pollastro et al., 1999a - Petroleum Economist	1	1972	1	1974	1	Mubarak field discovered in 1972 and started operating in 1974	Anonymous, 2001 - Butt, year unknown - Petroleum Economist, 2003	1.2
SA004PET	Saudi Arabia	SA	670	2	4	Widyan Basin-Interior Platfor	26.04	47.39	PET	oil	Pollastro et al., 1999a - Petroleum Economist	1	1966	1	-9999	4	Jaham field discovered in 1966 - up to 1995 no production had been reported from that field	Kulke, 1994 - Ministry Of Petroleum & Mineral Resources, year unknown - Petroleum Economist, 2003	1.2
BA001PET	Bahrain	BA	692	2	1	Greater Ghawar Uplift	26.04	50.54	PET	oil and gas	Pollastro et al., 1999a - Kulke, 1994	1	1945	1	1945	1	Awali field discovered in 1932 and came on stream in 1933/34	Kulke, 1994 - World Energy Council, 2001h - Petroleum Economist, 2003	1.2
US091PET	United States of Ameri	US	2	5	91	Florida Peninsula	26.15	-81.36	PET	oil	Petroleum Economist, 2003 - Klett et al., 1997	1	1945	1	1945	1	Sunniland field discovered in 1943 and came on stream in the same year	Pollastro, 1995 - Museum of Florida History, 2003 - Petroleum Economist, 2003	1.2
JA014PET	Japan	JA	740	3	14	Ryukyu Volcanic Arc	26.21	127.7	PET	gas	Steinshouer et al., 1999	2	-9999	3	-9999	3	uneconomic gas found - LNG Import Terminals	Kulke, 1994 - Petroleum Economist, 2003	1.2
OF262PET	Oman	MU	698	2	262	Rub Al Khali Basin	26.24	56.16	PET	gas	Pollastro et al., 1999a - Petroleum Economist	1	1979	1	1994	1	Bukha field discovered in 1979 and came on stream in 1994	Anonymous, 2001 - Novus, 2003 - Petroleum Economist, 2003	1.2
CH065PET	China	CH	710	3	65	Yunnan Guizhou Hubei Fold Bel	26.25	106.32	PET	oil	Steinshouer et al., 1999	3	-9999	3	-9999	3	no confirmation of Petroleum Economist - no further information available	Petroleum Economist, 2003	1.2
SA008PET	Saudi Arabia	SA	670	2	8	Greater Ghawar Uplift	26.26	50.04	PET	oil and gas	Pollastro et al., 1999a - Petroleum Economist	1	1945	1	1945	1	Damman field discovered in 1938 and small production in the same year - large scale production commenced after World War II in 194	Kulke, 1994 - Ministry Of Petroleum & Mineral Resources, year unknown - Ivanhoe, 2001 - Petroleum Economist, 2003	1.2
LY009PET	Libya	LY	620	4	9	Murzuk Basin	26.3	12.02	PET	oil	Persits et al., 1997 - Kulke, 1995 - EIA, 2003o - Earth Sciences and Resources Institute, 19	1	1997	1	1997	1	Elephant field found in 1997 and came on stream in the same year	Kulke, 1995 - Anonymous, 2001 - Petroleum Economist, 2003 - Earth Sciences and Resources Institute, 1995 - EIA, 200	1.2
OF179PET	Iran	IR	630	2	179	Rub Al Khali Basin	26.43	56.03	PET	gas	Pollastro et al., 1999b - Earth Sciences and Resources Institute, 1995 - Petroleum Economist	2	1976	1	-9999	4	Henjam field found in 1976 and in 2002 production was planned - Hanquan field	Earth Sciences and Resources Institute, 1995 - Alexander's Gas & Oil Connections, 2002 - Petroleum Economist, 2003	1.2
OF174PET	Iran	IR	630	2	174	Zagros Fold Belt	26.55	53.49	PET	gas	Pollastro et al., 1999b - Petroleum Economist, 2003	3	-9999	3	-9999	3	T-1 field - no further information available	Petroleum Economist, 2003	1.2
SA007PET	Saudi Arabia	SA	670	2	7	Mesopotamian Foredeep Basin	26.56	49.86	PET	oil and gas	Pollastro et al., 1999a - Petroleum Economist	1	1945	1	1946	1	Qatif field found in 1945 and was put into production in 1946	Kulke, 1994 - Ministry Of Petroleum & Mineral Resources, year unknown - Zittel, 2002 - Petroleum Economist, 2003	1.2
OF276PET	Qatar	QA	694	2	276	Qatar Arch	26.58	51.76	PET	oil and gas	Pollastro et al., 1999a - Petroleum Economist	1	1971	1	1991	1	North field discovered in 1971 and started operating in 1991	Qatargas, year unknown - World Energy Council, 2001bl - Petroleum Economist, 2003	1.2
OF177PET	Iran	IR	630	2	177	Qatar Arch	26.69	52.25	PET	oil and gas	Pollastro et al., 1999b - Earth Sciences and Resources Institute, 1995	1	1966	1	2002	1	South Pars field discovered in 1966 and started operating in 2002	Earth Sciences and Resources Institute, 1995 - TOTAL, year unknown - Petroleum Economist, 2003	1.2
OF307PET	Saudi Arabia	SA	670	2	307	Mesopotamian Foredeep Basin	26.79	50.49	PET	oil and gas	Pollastro et al., 1999a - Petroleum Economist	1	1945	2	1946	2	Qatif field: on- and offshore - whole field: found in 1945 and first production in 1946 - Abu Sa'fah field discovered in 1963	Kulke, 1994 - Ministry Of Petroleum & Mineral Resources, year unknown - Zittel, 2002 - Petroleum Economist, 2003	1.2
OF175PET	Iran	IR	630	2	175	Zagros Fold Belt	26.82	56.01	PET	gas	Pollastro et al., 1999b - Earth Sciences and Resources Institute, 1995 - Petroleum Economist	2	1961	1	-9999	4	Qishm-Salag field and Salakh field discovered in 1961 - in 2000 development of the HD field was planned	Earth Sciences and Resources Institute, 1995 - EIA, 2000 - Petroleum Economist, 2003	1.2
AG025PET	Algeria	AG	615	4	25	Taoudeni Basin	26.83	0.15	PET	gas	Persits et al., 1997 - Klett et al., 1997	3	-9999	3	-9999	3	no information available - field could not be identified due to the high concentration in the area	Petroleum Economist, 2003	1.2
AG022PET	Algeria	AG	615	4	22	Grand Erg/Ahnet Basin	26.89	2.25	PET	gas	Persits et al., 1997 - Klett et al., 1997	1	1960	2	1960	2	production since the early 1960s	Oil & Gas Journal, 2001a - Petroleum Economist, 2003	1.2
IN002PET	India	IN	750	3	2	Assam	26.98	94.91	PET	oil	Wandrey et al., 1999 - Petroleum Economist, 2003	1	1945	1	1945	1	Digboi field discovered in 1889 and came on stream in 1890	Wandrey et al., 2000 - Kulke, 1994 - GSPC, year unknown - Petroleum Economist, 2003	1.2
OF081PET	China	CH	710	3	81	East China Sea Basin	26.99	121.86	PET	oil and gas	Steinshouer et al., 1999	3	-9999	3	-9999	3	Donghai field - no further information available	ECQC, year unknown	1.2
LY005PET	Libya	LY	620	4	5	Illizi Basin	27.03	9.96	PET	oil and gas	Persits et al., 1997 - Kulke, 1995 - EIA, 2003o	3	-9999	3	-9999	3	no confirmation of Petroleum Economist - no further information available	Petroleum Economist, 2003	1.2
MX001PET	Mexico	MX	70	5	1	Sabinas Basin	27.05	-100.78	PET	gas	Petroleum Economist, 2003 - Klett et al., 1997	1	1972	1	1975	1	First discovery was made in 1972 and the Buena Suerte field was put into production in 1975	Garcia et al., 1992 - Rosen, 2003 - Petroleum Economist, 2003	1.2
CH064PET	China	CH	710	3	64	Yunnan Guizhou Hubei Fold Bel	27.13	106.4	PET	oil	Steinshouer et al., 1999	3	-9999	3	-9999	3	no confirmation of Petroleum Economist - no further information available	Petroleum Economist, 2003	1.2
OF172PET	Iran	IR	630	2	172	Mesopotamian Foredeep Basin	27.33	50.96	PET	gas	Pollastro et al., 1999b - Earth Sciences and Resources Institute, 1995	3	1966	1	-9999	3	F Structure 1 field found in 1966 - Ferdosi field	Earth Sciences and Resources Institute, 1995 - Petroleum Economist, 2003	1.2
IR013PET	Iran	IR	630	2	13	Zagros Fold Belt	27.35	56.03	PET	gas	Pollastro et al., 1999b - Earth Sciences and Resources Institute, 1995	1	1961	1	1987	1	Suru field found in 1961 and Sarkhoun field came in stream in 1987	Mash'al, 2001 - Earth Sciences and Resources Institute, 1995 - Petroleum Economist, 2003	1.2
OF176PET	Iran	IR	630	2	176	Qatar Arch	27.36	51.38	PET	gas	Pollastro et al., 1999b - Earth Sciences and Resources Institute, 1995	3	1966	1	-9999	3	G Structure 3 field discovered in 1966 and G 3 field in 1993 - Golshan field	Earth Sciences and Resources Institute, 1995 - Petroleum Economist, 2003	1.2
SA006PET	Saudi Arabia	SA	670	2	6	Mesopotamian Foredeep Basin	27.38	48.38	PET	oil and gas	Pollastro et al., 1999a - Petroleum Economist	1	1945	1	-9999	3	Abu Hadriya field discovered in 1940	Kulke, 1994 - Ministry Of Petroleum & Mineral Resources, year unknown - Petroleum Economist, 2003	1.2
IN003PET	India	IN	750	3	3	Indus	27.47	70.33	PET	gas	Wandrey et al., 1999 - Oil India Limited, 2001	1	1988	1	1996	1	gas was found in 1988 and production started in 1996	Oil India Limited, 2001 - Kulke, 1994	1.2
LY007PET	Libya	LY	620	4	7	Illizi Basin	27.48	10.6	PET	oil and gas	Persits et al., 1997 - Kulke, 1995 - EIA, 2003o	1	1970	2	1975	2	Waha field developed in the 1970s	Alexander┤s Gas & Oil Connections, 1997b - Petroleum Economist, 2003	1.2
PK009PET	Pakistan	PK	770	3	9	Indus	27.62	67.44	PET	gas	Wandrey et al., 1999 - Petroleum Economist, 2003	2	1959	1	-9999	4	Mazarani field found in 1959 and is expected to go on stream in 2003	PAPG, year unknown - MPNR_2, year unknown - Petroleum Economist, 2003	1.2
PK008PET	Pakistan	PK	770	3	8	Indus	27.67	69.25	PET	gas	Wandrey et al., 1999 - Petroleum Economist, 2003	1	1957	1	-9999	3	Mari field discovered in 1957	PAPG, year unknown - EIA, 2003r - Petroleum Economist, 2003	1.2
LY008PET	Libya	LY	620	4	8	Illizi Basin	27.73	11.28	PET	oil and gas	Persits et al., 1997 - Kulke, 1995 - EIA, 2003o	3	-9999	3	-9999	3	field could not be identified	Petroleum Economist, 2003	1.2
SA003PET	Saudi Arabia	SA	670	2	3	Widyan Basin-Interior Platfor	27.76	47.06	PET	oil	Pollastro et al., 1999a - Petroleum Economist	2	1973	1	-9999	4	El Haba field found in 1973 - in 1995 no production had occurred yet in that area	Kulke, 1994 - Ministry Of Petroleum & Mineral Resources, year unknown - Petroleum Economist, 2003	1.2
IN004PET	India	IN	750	3	4	Indus	27.82	71.99	PET	oil and gas	Wandrey et al., 1999	3	-9999	3	-9999	3	Duga well - no further information available	Kulke, 1994	1.2
OF305PET	Saudi Arabia	SA	670	2	305	Red Sea Basin	27.85	35.06	PET	oil and gas	Pollastro et al., 1999a - Petroleum Economist	2	1969	1	-9999	4	Barqan field discovered in 1969 - in 1998 no production had been reported yet	Lindquist, 1998b - Petroleum Economist, 2003	1.2
EG008PET	Egypt	EG	651	4	8	Red Sea Basin	27.93	33.15	PET	oil	Persits et al., 1997 - Kulke, 1995	1	1945	1	1945	2	Hurghada field discovered in 1913	Kulke, 1995 - SPE, 1998 - Anonymous, 2001 - Petroleum Economist, 2003	1.2
OF171PET	Iran	IR	630	2	171	Mesopotamian Foredeep Basin	27.94	51.2	PET	gas	Pollastro et al., 1999b - Earth Sciences and Resources Institute, 1995	3	1966	1	-9999	3	Pars field found in 1966	Earth Sciences and Resources Institute, 1995 - Petroleum Economist, 2003	1.2
OF306PET	Saudi Arabia	SA	670	2	306	Mesopotamian Foredeep Basin	28.11	49.6	PET	oil and gas	Pollastro et al., 1999a - Petroleum Economist	1	1951	1	1957	1	Safaniya field found in 1951 and put into production in 1957	Ministry Of Petroleum & Mineral Resources, year unknown - Zittel, 2002 - Petroleum Economist, 2003	1.2
LY018PET	Libya	LY	620	4	18	Fezzan Uplift	28.12	17.83	PET	oil	Persits et al., 1997 - Kulke, 1995 - EIA, 2003o - Earth Sciences and Resources Institute, 19	1	1956	1	-9999	3	first disocvery in 1956	Kulke, 1995 - 1Up Info, 2003	1.2
AG010PET	Algeria	AG	615	4	10	Illizi Basin	28.13	8.56	PET	oil	Persits et al., 1997 - Earth Sciences and Resources Institute, 1995 - Klett et al., 1997	1	1956	1	1960	1	Edjeleh field discovered in 1956 and the Zarzaitine field commenced production in 1960	Earth Sciences and Resources Institute, 1995 - Petroleum Economist, 2003 - Hart┤s E&P net, 2001	1.2
AG020PET	Algeria	AG	615	4	20	Grand Erg/Ahnet Basin	28.14	0.12	PET	gas	Persits et al., 1997 - Earth Sciences and Resources Institute, 1995 - Klett et al., 1997	1	1957	1	-9999	3	La Reculee field found in 1957	Anonymous, 2001 - Earth Sciences and Resources Institute, 1995	1.2
OF110PET	Egypt	EG	651	4	110	Red Sea Basin	28.15	33.46	PET	oil	Persits et al., 1997 - Kulke, 1995	1	1961	1	1967	1	Belayim-Marin field discovered in 1961	OPL, 1991 - SPE, 1998 - Anonymous, 2001 - Petroleum Economist, 2003	1.2
OF371PET	United States of Ameri	US	2	5	371	Gulf Cenozoic OCS	28.21	-92.33	PET	oil and gas	Earth Sciences and Resources Institute, 1995 - Petroleum Economist, 2003 - Klett et al., 199	1	1949	1	-9999	3	Vermilion 39 field discovered in 1949	Earth Sciences and Resources Institute, 1995 - Offshore Engineer, 2000	1.2
OF170PET	Iran	IR	630	2	170	Mesopotamian Foredeep Basin	28.24	50.09	PET	oil and gas	Pollastro et al., 1999b - Earth Sciences and Resources Institute, 1995 - Petroleum Economist	1	1966	1	1998	2	Foroozan field discovered in 1966 and under production at least since 1998	Earth Sciences and Resources Institute, 1995 - Oil & Gas Journal, 1999b	1.2
SA001PET	Saudi Arabia	SA	670	2	1	Red Sea Basin	28.25	35.02	PET	oil and gas	Pollastro et al., 1999a - Lindquist, 1998b	2	1992	1	-9999	4	Midyan field discovered in 1992 - in 1998 the field had not produced yet	Lindquist, 1998b - Petroleum Economist, 2003	1.2
PK007PET	Pakistan	PK	770	3	7	Indus	28.27	68.23	PET	gas	Wandrey et al., 1999 - Petroleum Economist, 2003	3	-9999	3	-9999	3	Jacobabad field - no further information available	Petroleum Economist, 2003	1.2
OF233PET	Morocco	MO	600	4	233	Aaiun-Tarfaya Basin	28.31	-13.02	PET	oil	Persits et al., 1997, Kulke, 1995	1	1966	1	1969	1		Kulke, 1995 - ONAREP_c, unknown	1.2
IR010PET	Iran	IR	630	2	10	Zagros Fold Belt	28.31	52.47	PET	oil and gas	Pollastro et al., 1999b - Earth Sciences and Resources Institute, 1995	1	1945	1	1995	1	Kuh-I-Mand field found in 1931 and the Aghar field started operating in 1995	Earth Sciences and Resources Institute, 1995 - EIA, 2000 - Petroleum Economist, 2003	1.2
LY017PET	Libya	LY	620	4	17	Fezzan Uplift	28.39	17.14	PET	oil and gas	Persits et al., 1997 - Kulke, 1995 - EIA, 2003o	3	-9999	3	-9999	3	no confirmation of Petroleum Economist - no further information available	Petroleum Economist, 2003	1.2
AG021PET	Algeria	AG	615	4	21	Grand Erg/Ahnet Basin	28.47	2.51	PET	gas	Persits et al., 1997 - Klett et al., 1997	3	-9999	3	-9999	3	no information available - field could not be identified due to the high concentration in the area	Petroleum Economist, 2003	1.2
AG019PET	Algeria	AG	615	4	19	Grand Erg/Ahnet Basin	28.56	1.39	PET	gas	Persits et al., 1997 - Klett et al., 1997	3	-9999	3	-9999	3	no information available - field could not be identified due to the high concentration in the area	Petroleum Economist, 2003	1.2
EG007PET	Egypt	EG	651	4	7	Red Sea Basin	28.61	33.41	PET	oil	Persits et al., 1997 - Kulke, 1995	1	1953	2	1955	1	Belayim field discovered in 1953/4	Kulke, 1995 - SPE, 1998 - Anonymous, 2001 - Mokhtar, H. et al., 2002 - Petroleum Economist, 2003	1.2
OF366PET	United States of Ameri	US	2	5	366	Western Gulf	28.64	-95.18	PET	oil and gas	Earth Sciences and Resources Institute, 1995 - Petroleum Economist, 2003 - Klett et al., 199	3	1956	1	-9999	3	Vermilion 14 field found in 1956	Earth Sciences and Resources Institute, 1995	1.2
LY006PET	Libya	LY	620	4	6	Illizi Basin	28.71	11.25	PET	oil and gas	Persits et al., 1997 - Kulke, 1995 - EIA, 2003o	3	-9999	3	-9999	3	no information available		1.2
LY004PET	Libya	LY	620	4	4	Illizi Basin	28.75	10.04	PET	oil and gas	Persits et al., 1997 - Kulke, 1995 - EIA, 2003o	3	-9999	3	-9999	3	no confirmation of Petroleum Economist - no further information available	Petroleum Economist, 2003	1.2
PK005PET	Pakistan	PK	770	3	5	Sulaiman-Kirthar	28.79	68.84	PET	gas	Wandrey et al., 1999 - Petroleum Economist, 2003	1	1952	1	1955	1	Sui field found in 1952 and started production in 1955	Kulke, 1994 - Wandrey et al., 2000 - MPNR_1, year unknown - Petroleum Economist, 2003	1.2
LY012PET	Libya	LY	620	4	12	Sirte Basin	28.81	19.91	PET	oil and gas	Persits et al., 1997 - Kulke, 1995 - EIA, 2003o - Earth Sciences and Resources Institute, 19	1	1956	1	1969	2	Augila-Nafoora field discovered in 1956	Kulke, 1995 - Anonymous, 2001 - 1Up Info, 2003 - Earth Sciences and Resources Institute, 1995	1.2
OF173PET	Iran	IR	630	2	173	Zagros Fold Belt	28.85	50.76	PET	oil	Pollastro et al., 1999b - Petroleum Economist, 2003	3	-9999	3	-9999	3	Bushehr field - no further information available	Petroleum Economist, 2003	1.2
OF080PET	China	CH	710	3	80	East China Sea Basin	28.9	125.09	PET	oil and gas	Steinshouer et al., 1999	1	1983	1	1988	1	Pinghu field discovered in 1983 and started operating in 1988	OilChina, 2003c - ECQC, year unknown	1.2
IR012PET	Iran	IR	630	2	12	Zagros Fold Belt	28.91	51	PET	oil	Earth Sciences and Resources Institute, 1995 - Klett et al., 1997 - EIA, 1998b	1	1967	1	1998	2	Kilur Karim field found in 1967 and is under production at least since 1998	Earth Sciences and Resources Institute, 1995 - EIA, 1998b	1.2
CH063PET	China	CH	710	3	63	Yunnan Guizhou Hubei Fold Bel	28.98	107.06	PET	gas	Steinshouer et al., 1999	3	-9999	3	-9999	3	no information available - fields could not be identified due to the fact that they are close to the other basin	Petroleum Economist, 2003	1.2
AG018PET	Algeria	AG	615	4	18	Grand Erg/Ahnet Basin	29.03	2.24	PET	gas	Persits et al., 1997 - Klett et al., 1997	3	-9999	3	-9999	3	Zerafa field - no further information available	Petroleum Economist, 2003	1.2
OF368PET	United States of Ameri	US	2	5	368	Western Gulf	29.08	-89.45	PET	oil and gas	Earth Sciences and Resources Institute, 1995 - Petroleum Economist, 2003 - Klett et al., 199	3	1949	1	-9999	3	W Delta 30 field found in 1949 and S. Pass 27 field in 1954	Earth Sciences and Resources Institute, 1995	1.2
OF210PET	Kuwait	KU	690	2	210	Mesopotamian Foredeep Basin	29.09	48.64	PET	oil and gas	Pollastro et al., 1999a - Petroleum Economist	1	1960	1	1961	1	Khafji field discovered in 1960 and Hout field found in 1963	AOC, year unknown - Petroleum Economist, 2003	1.2
OF367PET	United States of Ameri	US	2	5	367	Western Gulf	29.12	-90.55	PET	oil and gas	Earth Sciences and Resources Institute, 1995 - Petroleum Economist, 2003 - Klett et al., 199	1	1945	1	1978	2	Caillou Island field discovered in 1930 - production at least since 1978 in Timbalier Bay field and that area	Earth Sciences and Resources Institute, 1995 - National Academy of Sciences, 2003	1.2
US072PET	United States of Ameri	US	2	5	72	Western Gulf	29.13	-96.15	PET	oil and gas	Earth Sciences and Resources Institute, 1995 - Petroleum Economist, 2003 - Klett et al., 199	1	1945	1	1945	1	Spindletop field found in 1901 and was under production in 1902	Schenk et al., 1995 - Wooster et al., 2002	1.2
IR011PET	Iran	IR	630	2	11	Zagros Fold Belt	29.14	53.2	PET	oil and gas	Pollastro et al., 1999b - Earth Sciences and Resources Institute, 1995	3	1975	1	-9999	3	Sadat Abad 1 field discovered in 1975	Earth Sciences and Resources Institute, 1995 - Petroleum Economist, 2003	1.2
KU001PET	Kuwait	KU	690	2	1	Widyan Basin-Interior Platfor	29.19	46.9	PET	oil	Pollastro et al., 1999a - Petroleum Economist	3	-9999	3	-9999	3	Rugei field - no further information available	Petroleum Economist, 2003	1.2
OF169PET	Iran	IR	630	2	169	Mesopotamian Foredeep Basin	29.29	50.27	PET	oil	Pollastro et al., 1999b - Earth Sciences and Resources Institute, 1995	1	1961	1	-9999	3	Doroud and Kharg Island fields discovered in 1961	Anonymous, 2001 - Earth Sciences and Resources Institute, 1995 - Petroleum Economist, 2003	1.2
AG017PET	Algeria	AG	615	4	17	Grand Erg/Ahnet Basin	29.33	3.37	PET	oil	Earth Sciences and Resources Institute, 1995 - Klett et al., 1997 - Bardon et al., 1993	1	1967	1	1968	2	Mesdar field discovered in 1967 and the pipeline was completed in 1968	Earth Sciences and Resources Institute, 1995 - CB&I John Brown Limited, year unknown	1.2
KU002PET	Kuwait	KU	690	2	2	Mesopotamian Foredeep Basin	29.35	47.62	PET	oil	Pollastro et al., 1999a - Petroleum Economist	1	1945	1	1946	1	Burgan field dicovered in 1938 and commercial production started in 1946	Kulke, 1994 - Embassy of the State of Kuwait, 2000 - Petroleum Economist, 2003	1.2
AG009PET	Algeria	AG	615	4	9	Illizi Basin	29.38	8.61	PET	oil	Persits et al., 1997 - Klett et al., 1997	3	-9999	3	-9999	3	no information available - field could not be identified due to the high concentration in the area	Petroleum Economist, 2003	1.2
CH059PET	China	CH	710	3	59	Sichuan Basin	29.4	103.81	PET	oil and gas	Steinshouer et al., 1999	3	-9999	3	-9999	3	no confirmation of Petroleum Economist	Petroleum Economist, 2003	1.2
AG008PET	Algeria	AG	615	4	8	Trias/Ghadames Basin	29.43	7.59	PET	oil	Persits et al., 1997 - Klett et al., 1997	3	-9999	3	-9999	3	no information available - field could not be identified due to the high concentration in the area	Petroleum Economist, 2003	1.2
PK004PET	Pakistan	PK	770	3	4	Sulaiman-Kirthar	29.47	68.33	PET	oil and gas	Wandrey et al., 1999	3	-9999	3	-9999	3	no confirmation of Petroleum Economist	Petroleum Economist, 2003	1.2
OF168PET	Iran	IR	630	2	168	Mesopotamian Foredeep Basin	29.48	49.48	PET	oil	Pollastro et al., 1999b - Earth Sciences and Resources Institute, 1995	1	1960	1	2002	2	Bahre Gansar and Fereidoon field found in 1960 - Soroosh field came on stream in 2002 after redevelopment	Anonymous, 2001 - Earth Sciences and Resources Institute, 1995 - Lekhy, 2002 - Petroleum Economist, 2003	1.2
EG006PET	Egypt	EG	651	4	6	Red Sea Basin	29.49	32.94	PET	oil	Persits et al., 1997 - Kulke, 1995	1	1974	2	1976	1	amount of oil and gas still to be discovered	Kulke, 1995 - SPE, 1998 - Anonymous, 2001	1.2
LY011PET	Libya	LY	620	4	11	Sirte Basin	29.5	15.99	PET	oil and gas	Persits et al., 1997 - Kulke, 1995 - EIA, 2003o	3	-9999	3	-9999	3	no confirmation of Petroleum Economist - no further information available	Petroleum Economist, 2003	1.2
US074PET	United States of Ameri	US	2	5	74	Western Gulf	29.55	-89.81	PET	oil and gas	Earth Sciences and Resources Institute, 1995 - BrainyMedia.com, 2004 - Klett et al., 1997	3	1945	1	-9999	3	Bastian Bay field found in 1941	Earth Sciences and Resources Institute, 1995	1.2
IZ013PET	Iraq	IZ	645	2	13	Widyan Basin-Interior Platfor	29.56	46.28	PET	oil	Pollastro et al., 1999a - Petroleum Economist	3	1976	1	-9999	3	Abu Khaimah field found in 1976	Giannesini, 2003 - Petroleum Economist, 2003	1.2
OF109PET	Egypt	EG	651	4	109	Red Sea Basin	29.68	32.53	PET	oil	Persits et al., 1997 - Kulke, 1995	1	1965	1	1967	1	amount of oil and gas still to be discovered	OPL, 1991 - SPE, 1998 - Anonymous, 2001	1.2
OF370PET	United States of Ameri	US	2	5	370	Western Gulf	29.75	-89.28	PET	oil and gas	Petroleum Economist, 2003 - Klett et al., 1997	3	-9999	3	-9999	3	oil and gas fields - fields could not be identified due to the high concentration in that area - no further information available	Petroleum Economist, 2003	1.2
EG002PET	Egypt	EG	651	4	2	Abu Gharadiq Basin	29.79	28.58	PET	oil and gas	Persits et al., 1997 - Kulke, 1995 - Petroleum Economist, 2003	1	1971	1	1990	1	amount of oil and gas still to be discovered	Kulke, 1995 - SPE, 1998 - Badalini, 2003 - Anonymous, 2001 - Petroleum Economist, 2003	1.2
PK003PET	Pakistan	PK	770	3	3	Sulaiman-Kirthar	29.79	69.27	PET	gas	Wandrey et al., 1999 - Petroleum Economist, 2003	3	-9999	3	-9999	3	Jandran field - no further information available	Petroleum Economist, 2003	1.2
OF372PET	United States of Ameri	US	2	5	372	Gulf Mesozoic OCS	29.8	-88.11	PET	gas	Petroleum Economist, 2003 - Klett et al., 1997	3	-9999	3	-9999	3	gas fields - fields could not be identified due to the high concentration in that area - no further information available	Petroleum Economist, 2003	1.2
CH054PET	China	CH	710	3	54	Sichuan Basin	29.81	105.9	PET	oil and gas	Steinshouer et al., 1999	1	1956	1	-9999	3	Lung Nussu field discovered in 1956	Kulke, 1994	1.2
EG003PET	Egypt	EG	651	4	3	Abu Gharadiq Basin	29.83	30.61	PET	oil and gas	Persits et al., 1997 - Kulke, 1995 - Petroleum Economist, 2003	1	1971	1	1990	1	amount of oil and gas still to be discovered	Kulke, 1995 - SPE, 1998 - Badalini, 2003 - Anonymous, 2001 - Petroleum Economist, 2003	1.2
CH058PET	China	CH	710	3	58	Sichuan Basin	29.96	104.16	PET	oil	Steinshouer et al., 1999	1	1964	1	-9999	3	Weiyuan field discovered in 1964	Kulke, 1994 - Petroleum Economist, 2003	1.2
US073PET	United States of Ameri	US	2	5	73	Western Gulf	29.99	-89.72	PET	gas	Petroleum Economist, 2003 - Klett et al., 1997	3	-9999	3	-9999	3	gas fields - fields could not be identified due to the high concentration in that area - no further information available	Petroleum Economist, 2003	1.2
OF079PET	China	CH	710	3	79	East China Sea Basin	30.02	126.01	PET	oil and gas	Steinshouer et al., 1999	3	-9999	3	-9999	3	no information available		1.2
LY013PET	Libya	LY	620	4	13	Sirte Basin	30.06	20.7	PET	oil and gas	Persits et al., 1997 - Kulke, 1995 - EIA, 2003o	3	-9999	3	-9999	3	field could not be identified due to the high concentration in that area	Petroleum Economist, 2003	1.2
LY003PET	Libya	LY	620	4	3	Hamra Basin	30.15	12.4	PET	oil and gas	Persits et al., 1997 - Kulke, 1995 - EIA, 2003o	1	1974	1	-9999	3	there are several "giant oil fields"	Kulke, 1995 - 1Up Info, 2003	1.2
OF369PET	United States of Ameri	US	2	5	369	Western Gulf	30.17	-90.18	PET	gas	Petroleum Economist, 2003 - Klett et al., 1997	3	-9999	3	-9999	3	gas field - field could not be identified due to the high concentration in that area - no further information available	Petroleum Economist, 2003	1.2
US065PET	United States of Ameri	US	2	5	65	Marathon Thrust Belt	30.22	-102.27	PET	gas	Petroleum Economist, 2003 - Klett et al., 1997	1	1979	1	-9999	3	McKay Creek field found in 1979 and the productive gas field Pi-on in 1982	Perry et al., 1995	1.2
CH062PET	China	CH	710	3	62	Jianghan Basin	30.26	112.75	PET	oil	Steinshouer et al., 1999	1	1960	2	1969	1	Jianghan fields discovered in the early 1960s and developed since 1969	InfoPetro, 2004	1.2
AG016PET	Algeria	AG	615	4	16	Grand Erg/Ahnet Basin	30.32	5.11	PET	gas	Earth Sciences and Resources Institute, 1995 - EIA, 2003a - Klett et al., 1997	1	1969	1	-9999	3	Oued Noumer field found in 1969	Anonymous, 2001 - Earth Sciences and Resources Institute, 1995 - EIA, 2003a	1.2
OF373PET	United States of Ameri	US	2	5	373	Louisiana-Mississippi Salt Ba	30.34	-88	PET	gas	Petroleum Economist, 2003 - Klett et al., 1997	3	-9999	3	-9999	3	gas fields - fields could not be identified due to the high concentration in that area - no further information available	Petroleum Economist, 2003	1.2
CH056PET	China	CH	710	3	56	Sichuan Basin	30.36	103.53	PET	gas	Steinshouer et al., 1999	3	-9999	3	-9999	3	no confirmation of Petroleum Economist	Petroleum Economist, 2003	1.2
CH057PET	China	CH	710	3	57	Sichuan Basin	30.36	108.45	PET	gas	Steinshouer et al., 1999	3	-9999	3	-9999	3	Jinnan field - no further information available	Petroleum Economist, 2003	1.2
OF212PET	Libya	LY	620	4	212	Sirte Basin	30.45	19.2	PET	oil and gas	Persits et al., 1997 - Kulke 1995 - EIA, 2003o - Earth Sciences and Resources Institute, 199	3	1967	1	-9999	3	088-B-001 field discovered in 1967	Earth Sciences and Resources Institute, 1995	1.2
US071PET	United States of Ameri	US	2	5	71	Louisiana-Mississippi Salt Ba	30.48	-87.63	PET	gas	Petroleum Economist, 2003 - Klett et al., 1997	3	-9999	3	-9999	3	gas field - field could not be identified due to the high concentration in that area - no further information available	Petroleum Economist, 2003	1.2
PK006PET	Pakistan	PK	770	3	6	Indus	30.55	71.82	PET	gas	Wandrey et al., 1999 - Petroleum Economist, 2003	1	1984	1	2000	1	Nandpur field found in 1984 and started operating in 2000	PAPG, year unknown - OGDCL, year unknown - Petroleum Economist, 2003	1.2
LY014PET	Libya	LY	620	4	14	Sirte Basin	30.59	20.43	PET	oil and gas	Persits et al., 1997 - Kulke, 1995 - EIA, 2003o	3	-9999	3	-9999	3	no confirmation of Petroleum Economist - no further information available	Petroleum Economist, 2003	1.2
JO004PET	Jordan	JO	663	2	4	Jafr-Tabuk Basin	30.62	37.55	PET	oil and gas	Pollastro et al., 1999a	3	-9999	3	-9999	3	no confirmation of Petroleum Economist	Petroleum Economist, 2003	1.2
AG007PET	Algeria	AG	615	4	7	Trias/Ghadames Basin	30.69	7.51	PET	oil	Persits et al., 1997 - Earth Sciences and Resources Institute, 1995 - Klett et al., 1997	1	1959	1	-9999	3	Hamra field found in 1959	Kulke, 1995 - EIA, 2003a - Anonymous, 2001 - Earth Sciences and Resources Institute, 1995	1.2
EG001PET	Egypt	EG	651	4	1	North Egypt Basin	30.74	27.3	PET	oil and gas	Persits et al., 1997 - Kulke, 1995 - Petroleum Economist, 2003	1	1969	1	1990	1	amount of oil and gas still to be discovered	Kulke, 1995 - SPE, 1998 - Badalini, 2003 - Anonymous, 2001 - Petroleum Economist, 2003	1.2
IZ012PET	Iraq	IZ	645	2	12	Widyan Basin-Interior Platfor	30.74	45.09	PET	oil	Pollastro et al., 1999a - Petroleum Economist	3	-9999	3	-9999	3	Samawa, Diwan and Salman fields - no further information available	Petroleum Economist, 2003	1.2
PK002PET	Pakistan	PK	770	3	2	Sulaiman-Kirthar	30.89	70.23	PET	gas	Wandrey et al., 1999 - Petroleum Economist, 2003	1	1976	1	1990	2	Dhodak field discovered in 1976 and came on stream in the 1990s	PAPG, year unknown - RIGZONE, 2001b - Petroleum Economist, 2003	1.2
AG015PET	Algeria	AG	615	4	15	Grand Erg/Ahnet Basin	30.91	1.83	PET	gas	Persits et al., 1997 - Klett et al., 1997	3	-9999	3	-9999	3	Hassi Bahamou field - no further information available	Petroleum Economist, 2003	1.2
CH025PET	China	CH	710	3	25	Lhasa Terrane	30.92	90.07	PET	oil	Steinshouer et al., 1999	1	1999	2	1999	1	first commercial oil strike in the Lunpola basin in 1999	Kulke, 1994 - People's Daily Online, 2000	1.2
EG005PET	Egypt	EG	651	4	5	Nile Delta Basin	30.97	32.23	PET	gas	Persits et al., 1997 - Kulke, 1995	1	1967	1	1975	1	amount of oil and gas still to be discovered	Kulke, 1995 - SPE, 1998 - Anonymous, 2001	1.2
IR009PET	Iran	IR	630	2	9	Zagros Fold Belt	30.99	51.19	PET	oil	Pollastro et al., 1999b - Earth Sciences and Resources Institute, 1995	3	1967	1	-9999	3	Kuh-I-Rig field discovered in 1967	Earth Sciences and Resources Institute, 1995 - Petroleum Economist, 2003	1.2
US070PET	United States of Ameri	US	2	5	70	Louisiana-Mississippi Salt Ba	31.03	-87.2	PET	oil and gas	Petroleum Economist, 2003 - Klett et al., 1997	3	-9999	3	-9999	3	oil and gas fields - fields could not be identified due to the high concentration in that area - no further information available	Petroleum Economist, 2003	1.2
IS003PET	Israel	IS	666	2	3	Sinai Basin	31.05	34.49	PET	oil and gas	Pollastro et al., 1999a	3	-9999	3	-9999	3	no confirmation of Petroleum Economist	Petroleum Economist, 2003	1.2
IR015PET	Iran	IR	630	2	15	Mesopotamian Foredeep Basin	31.09	48.31	PET	oil	Pollastro et al., 1999b - Earth Sciences and Resources Institute, 1995	1	1958	1	-9999	3	Ahwaz field discovered in 1958	Anonymous, 2001 - Petroleum Economist, 2003	1.2
CH055PET	China	CH	710	3	55	Sichuan Basin	31.1	107.8	PET	gas	Steinshouer et al., 1999	3	-9999	3	-9999	3	no confirmation of Petroleum Economist	Petroleum Economist, 2003	1.2
CH024PET	China	CH	710	3	24	Lhasa Terrane	31.13	89.42	PET	oil	Steinshouer et al., 1999	1	1999	2	1999	1	first commercial oil strike in the Lunpola basin in 1999	Kulke, 1994 - People's Daily Online, 2000	1.2
LY015PET	Libya	LY	620	4	15	Sirte Basin	31.14	20.56	PET	oil and gas	Persits et al., 1997 - Kulke, 1995 - EIA, 2003o	3	-9999	3	-9999	3	Antelat field	Petroleum Economist, 2003	1.2
IS002PET	Israel	IS	666	2	2	Sinai Basin	31.16	35.19	PET	oil and gas	Pollastro et al., 1999a	1	1959	1	-9999	3	Zohar field found in 1959 and was under production in 1998	Arnold, 1999 - Ministry of National Infrastructure, 2001 - Kulke, 1994	1.2
LY002PET	Libya	LY	620	4	2	Trias/Ghadames Basin	31.19	10.88	PET	oil and gas	Persits et al., 1997 - Kulke, 1995 - EIA, 2003o	1	1974	1	-9999	3		Kulke, 1995 - 1Up Info, 2003	1.2
CH072PET	China	CH	710	3	72	Jiangnan South Jiangsu Fold B	31.19	121.4	PET	gas	Steinshouer et al., 1999	3	-9999	3	-9999	3	Shanghai refineries and LNG Import Terminal - no further information available	Petroleum Economist, 2003	1.2
AG014PET	Algeria	AG	615	4	14	Grand Erg/Ahnet Basin	31.21	-1.4	PET	gas	Persits et al., 1997 - Klett et al., 1997	3	-9999	3	-9999	3	no confirmation of Petroleum Economist - no further information available	Petroleum Economist, 2003	1.2
IZ009PET	Iraq	IZ	645	2	9	Mesopotamian Foredeep Basin	31.21	46.02	PET	oil	Pollastro et al., 1999a - Petroleum Economist	3	-9999	3	-9999	3	Nasiryah field - no further information available	Petroleum Economist, 2003	1.2
EG004PET	Egypt	EG	651	4	4	Nile Delta Basin	31.22	31.06	PET	gas	Persits et al., 1997 - Kulke, 1995	1	1967	1	1975	1	amount of oil and gas still to be discovered	Kulke, 1995 - SPE, 1998 - Anonymous, 2001	1.2
IZ008PET	Iraq	IZ	645	2	8	Mesopotamian Foredeep Basin	31.23	46.87	PET	oil	Pollastro et al., 1999a - Petroleum Economist	1	1949	1	1970	2	Nahr Umr and Zubair fields discovered in 1949 - Nahr Umr field put into production in the 1970s	Anonymous, 2001 - GeoDesign, 2002 - Petroleum Economist, 2003	1.2
CH026PET	China	CH	710	3	26	Cuoqing Lunpola Basin	31.23	89.89	PET	oil	Steinshouer et al., 1999	1	1999	2	1999	1	first commercial oil strike in the Lunpola basin in 1999	Kulke, 1994 - People's Daily Online, 2000	1.2
SA002PET	Saudi Arabia	SA	670	2	2	North Harrah Volcanics	31.28	37.59	PET	oil and gas	Pollastro et al., 1999a	3	-9999	3	-9999	3	no confirmation of Petroleum Economist - no further information available	Petroleum Economist, 2003	1.2
JO003PET	Jordan	JO	663	2	3	Jafr-Tabuk Basin	31.39	35.63	PET	oil and gas	Pollastro et al., 1999a	3	-9999	3	-9999	3	no confirmation of Petroleum Economist	Petroleum Economist, 2003	1.2
MO003PET	Morocco	MO	600	4	2	Essaouni Basin	31.4	-9.35	PET	oil and gas	Persits et al., 1997 - Kulke, 1995	1	1957	1	-9999	3		Kulke, 1995 - ONAREP_a, unknwon	1.2
US069PET	United States of Ameri	US	2	5	69	Louisiana-Mississippi Salt Ba	31.41	-88.19	PET	oil and gas	Petroleum Economist, 2003 - Klett et al., 1997	3	-9999	3	-9999	3	oil and gas fields - fields could not be identified due to the high concentration in that area - no further information available	Petroleum Economist, 2003	1.2
OF106PET	Egypt	EG	651	4	106	Nile Delta Basin	31.54	30.11	PET	gas	Persits et al., 1997 - Kulke, 1995	1	1967	1	1975	1	amount of oil and gas still to be discovered	Kulke, 1995 - SPE, 1998 - Anonymous, 2001	1.2
IR008PET	Iran	IR	630	2	8	Zagros Fold Belt	31.54	49.19	PET	oil and gas	Pollastro et al., 1999b - Earth Sciences and Resources Institute, 1995	1	1945	1	1945	1	Masjed Soleyman field discovered in 1908 and started operating in 1911/12	Anoynmous, 2001 - Kulke, 1994 - ROOZBEHAN CO., year unknown - Earth Sciences and Resources Institute, 1995	1.2
IS001PET	Israel	IS	666	2	1	Levantine Basin	31.59	34.71	PET	oil and gas	Pollastro et al., 1999a	1	1955	1	1956	1	Heletz-Brur field discovered in 1955 and production started in 1956	Anonymous, 2001 - Ministry of National Infrastructure, 2001 - World Energy Council, 2001 - Kulke, 1994	1.2
TS009PET	Tunisia	TS	616	4	9	Trias/Ghadames Basin	31.63	9.73	PET	oil and gas	Persits et al., 1997 - Kulke, 1995 - EIA, 2003b - Earth Sciences and Resources Institute, 19	1	1964	1	1966	2	El Borma field found in 1964	Kulke, 1995 - EIA, 2003b - Anonymous, 2001 - Earth Sciences and Resources Institute, 1995	1.2
US068PET	United States of Ameri	US	2	5	68	Louisiana-Mississippi Salt Ba	31.69	-89.82	PET	oil and gas	Petroleum Economist, 2003 - Klett et al., 1997	3	-9999	3	-9999	3	oil and gas fields - fields could not be identified due to the high concentration in that area - no further information available	Petroleum Economist, 2003	1.2
CH053PET	China	CH	710	3	53	Sichuan Basin	31.71	104.78	PET	gas	Steinshouer et al., 1999	3	-9999	3	-9999	3	Zhongba field - no further information available	Petroleum Economist, 2003	1.2
JO002PET	Jordan	JO	663	2	2	Jafr-Tabuk Basin	31.74	37.01	PET	oil	Pollastro et al., 1999a - Kulke, 1994	1	1984	1	1984	2	Hamzah field found in 1984 and small-scale production since 1984 - commercial production began in 1985	Natural Resources Authority, 2001 - World Energy Council, 2001ar - Kulke, 1994	1.2
OF108PET	Egypt	EG	651	4	108	Nile Delta Basin	31.76	32.2	PET	gas	Persits et al., 1997 - Kulke, 1995	1	1967	1	1975	1	amount of oil and gas still to be discovered	Kulke, 1995 - SPE, 1998 - Anonymous, 2001	1.2
US063PET	United States of Ameri	US	2	5	63	Bend Arch-Fort Worth Basin	31.79	-100.16	PET	gas	Petroleum Economist, 2003 - Klett et al., 1997	3	-9999	3	-9999	3	gas field - field could not be identified due to the high concentration in that area - no further information available	Petroleum Economist, 2003	1.2
OF183PET	Israel	IS	666	2	183	Levantine Basin	31.79	34.4	PET	gas	Pollastro et al., 1999a - Petroleum Economist	2	1999	1	-9999	4	several field discovered in 1999 and 2000 - in 2002 no production had occurred yet	Oil & Gas Journal, year unknown - BG Group PLC, 2002 - Petroleum Economist, 2003	1.2
LY016PET	Libya	LY	620	4	16	Cirenaica Uplift	31.82	22.39	PET	oil	Persits et al., 1997 - Kulke, 1995 - EIA, 2003o	3	-9999	3	-9999	3	no confirmation of Petroleum Economist - no further information available	Petroleum Economist, 2003	1.2
JA008PET	Japan	JA	740	3	8	Japan Volcanic Arc/Accreted T	31.83	131.26	PET	gas	Steinshouer et al., 1999	3	-9999	3	-9999	3	no information available		1.2
OF107PET	Egypt	EG	651	4	107	Nile Delta Basin	31.85	31.2	PET	gas	Persits et al., 1997 - Kulke, 1995	1	1967	1	1975	1	amount of oil and gas still to be discovered	Kulke, 1995 - SPE, 1998 - Anonymous, 2001	1.2
IN001PET	India	IN	750	3	1	Himalayan	31.91	76.43	PET	oil	Wandrey et al., 1999 - Petroleum Economist, 2003	3	-9999	3	-9999	3	no information available		1.2
AG006PET	Algeria	AG	615	4	6	Trias/Ghadames Basin	31.93	5.78	PET	oil	Persits et al., 1997 - Earth Sciences and Resources Institute, 1995 - Klett et al., 1997	1	1956	1	1958	1	Hassi Messaoud field discovered in 1956 and came on stream in 1958	Kulke, 1995 - Earth Sciences and Resources Institute, 1995 - Mbendi, 2000a	1.2
US064PET	United States of Ameri	US	2	5	64	Permian Basin	31.99	-102.13	PET	oil and gas	Earth Sciences and Resources Institute, 1995 - Petroleum Economist, 2003 - Klett et al., 199	1	1945	1	1945	1	Wheat field found in 1925 and Yates field in 1926, which commenced production in 1927	Ball, 1995 - Smith, 2002b	1.2
US062PET	United States of Ameri	US	2	5	62	Bend Arch-Fort Worth Basin	32.09	-99.6	PET	gas	Petroleum Economist, 2003 - Klett et al., 1997	3	-9999	3	-9999	3	gas field - field could not be identified due to the high concentration in that area - no further information available	Petroleum Economist, 2003	1.2
LY001PET	Libya	LY	620	4	1	Pelagian Basin	32.1	11.71	PET	oil	Persits et al., 1997 - Kulke, 1995 - EIA, 2003o	1	1959	1	1961	1	there are several "giant oil fields"	Kulke, 1995 - Anonymous, 2001 - 1Up Info, 2003	1.2
IZ003PET	Iraq	IZ	645	2	3	Zagros Fold Belt	32.16	47.36	PET	oil	Pollastro et al., 1999a - Petroleum Economist	1	1971	1	-9999	3	Abu Ghirab field found in 1971	Anonymous, 2001 - Petroleum Economist, 2003	1.2
CH052PET	China	CH	710	3	52	Sichuan Basin	32.2	107.5	PET	gas	Steinshouer et al., 1999	3	-9999	3	-9999	3	no confirmation of Petroleum Economist	Petroleum Economist, 2003	1.2
AG012PET	Algeria	AG	615	4	12	Grand Erg/Ahnet Basin	32.28	4.1	PET	gas	Persits et al., 1997 - Klett et al., 1997	3	-9999	3	-9999	3	no information available - field could not be identified due to the high concentration in the area	Petroleum Economist, 2003	1.2
US066PET	United States of Ameri	US	2	5	66	East Texas Basin	32.3	-95.41	PET	oil and gas	Earth Sciences and Resources Institute, 1995 - Petroleum Economist, 2003 - Klett et al., 199	1	1945	1	1945	1	Van field found in 1928 and came on stream in 1929	Earth Sciences and Resources Institute, 1995 - Smith, 2002a	1.2
CH051PET	China	CH	710	3	51	Sichuan Basin	32.35	105.94	PET	oil and gas	Steinshouer et al., 1999	3	-9999	3	-9999	3	no confirmation of Petroleum Economist	Petroleum Economist, 2003	1.2
IR014PET	Iran	IR	630	2	14	Zagros Thrust Zone	32.36	50.19	PET	oil and gas	Earth Sciences and Resources Institute, 1995 - Klett et al., 1997 - IRNA, year unknown	1	1945	1	-9999	3	Pazanan field found in 1936	Earth Sciences and Resources Institute, 1995 - IRNA, year unknown	1.2
OF213PET	Libya	LY	620	4	213	Sirte Basin	32.37	20.04	PET	oil and gas	Persits et al., 1997 - Kulke 1995 - EIA, 2003o - Earth Sciences and Resources Institute, 199	3	1984	1	-9999	3	Al-NC 120 field found in 1984	Earth Sciences and Resources Institute, 1995	1.2
US061PET	United States of Ameri	US	2	5	61	Bend Arch-Fort Worth Basin	32.39	-96.75	PET	oil and gas	Petroleum Economist, 2003 - Klett et al., 1997	1	1945	2	-9999	3	first oil discovery in the basin made in the early 1900s - no further information available	Ball et al., 1995	1.2
JO001PET	Jordan	JO	663	2	1	Wadi-Surhan Basin	32.4	38.91	PET	gas	Pollastro et al., 1999a - Kulke, 1994	1	1987	1	1989	1	Risha field discvered in 1987 and started operating in 1989	Natural Resources Authority, 2001 - Kulke, 1994	1.2
AG013PET	Algeria	AG	615	4	13	Grand Erg/Ahnet Basin	32.48	2.45	PET	gas	Persits et al., 1997 - Klett et al., 1997	3	-9999	3	-9999	3	no information available - field could not be identified due to the high concentration in the area	Petroleum Economist, 2003	1.2
US067PET	United States of Ameri	US	2	5	67	Louisiana-Mississippi Salt Ba	32.54	-92.63	PET	gas	Earth Sciences and Resources Institute, 1995 - Petroleum Economist, 2003 - Klett et al., 199	1	1945	1	1945	1	Monroe field discovered in 1916 and came into full use in 1917	Earth Sciences and Resources Institute, 1995 - Louisiana Studies in Historic Preservation, year unknown	1.2
CH061PET	China	CH	710	3	61	Qinling Dabieshan Fold Belt	32.56	113.27	PET	oil	Steinshouer et al., 1999	3	-9999	3	-9999	3	fields could not be identified due to the fact that they are close to the other basin - no further information available	Petroleum Economist, 2003	1.2
MO002PET	Morocco	MO	600	4	3	Hauts Basin	32.68	-5.33	PET	oil	Persits et al. 1997 - Petroleum Economist, 2002c	2	1980	2	-9999	4	Timahdit oil shale known at least since 1980s	Mbendi, 2000l - World Energy Council, 2001az	1.2
CH071PET	China	CH	710	3	71	Subei Yellow Sea Basin	32.75	119.6	PET	oil and gas	Steinshouer et al., 1999	1	1975	1	1987	2	several fields - first commcercial discovery in 1975 - production at least since 1987	Kulke, 1994	1.2
CH060PET	China	CH	710	3	60	Nanyang Basin	32.8	112.76	PET	oil	Steinshouer et al., 1999	1	1971	1	1997	2	Henan field discovered in 1971 and is producing at least since 1997	InfoPetro, 2004	1.2
IZ007PET	Iraq	IZ	645	2	7	Mesopotamian Foredeep Basin	32.9	44.08	PET	oil	Pollastro et al., 1999a - Petroleum Economist	1	1975	1	1989	1	East Baghdad field found in 1975 and came on stream in 1989	Anonymous, 2001 - EIA, 2003 - Petroleum Economist, 2003	1.2
AG011PET	Algeria	AG	615	4	11	Grand Erg/Ahnet Basin	33.1	3.22	PET	gas	Persits et al., 1997 - Earth Sciences and Resources Institute, 1995 - Klett et al., 1997	1	1957	1	1961	1	Hassi R┤Mel field found in 1957 amd was put into production in 1961	Earth Sciences and Resources Institute, 1995 - Hayes, 2004 - Petroleum Economist, 2003	1.2
TS008PET	Tunisia	TS	616	4	8	Trias/Ghadames Basin	33.14	9.21	PET	oil and gas	Persits et al., 1997 - Kulke, 1995 - EIA, 2003b	1	1964	1	1966	2	many areas weakly or not drilled	Kulke, 1995 - EIA, 2003b - Anonymous, 2001	1.2
PK001PET	Pakistan	PK	770	3	1	Kohat-Potwar	33.19	72.56	PET	oil and gas	Wandrey et al., 1999 - Petroleum Economist, 2003	1	1945	1	1945	1	Khaur field discovered in 1915 and put into production in 1922	Kureshy, 1976 - Petroleum Economist, 2003	1.2
IR006PET	Iran	IR	630	2	6	Central Iranian Microcontinen	33.26	56.23	PET	oil and gas	Pollastro et al., 1999b	3	-9999	3	-9999	3	no confirmation of Petroleum Economist - no further information available	Petroleum Economist, 2003	1.2
TS007PET	Tunisia	TS	616	4	7	Trias/Ghadames Basin	33.38	8.45	PET	oil and gas	Persits et al., 1997 - Kulke, 1995 - EIA, 2003b	1	1964	1	1966	2	many areas weakly or not drilled	Kulke, 1995 - EIA, 2003b - Anonymous, 2001	1.2
IZ011PET	Iraq	IZ	645	2	11	Widyan Basin-Interior Platfor	33.4	42.82	PET	oil and gas	Pollastro et al., 1999a	3	-9999	3	-9999	3	no confirmation of Petroleum Economist	Petroleum Economist, 2003	1.2
OF365PET	United States of Ameri	US	2	5	365	Los Angeles Basin	33.43	-117.89	PET	oil	Earth Sciences and Resources Institute, 1995 - Beyer 1995 - Klett et al., 1997	1	1945	1	-9999	3	Huntington Beach field discovered in 1920	Earth Sciences and Resources Institute, 1995 - Beyer, 1995	1.2
TS003PET	Tunisia	TS	616	4	3	Pelagian Basin	33.45	10.69	PET	oil	Persits et al., 1997 - Kulke, 1995 - EIA, 2003b	1	1948	1	1974	2	many areas weakly or not drilled	Kulke, 1995 - Lundin, 2003 - Anonymous, 2001	1.2
US059PET	United States of Ameri	US	2	5	59	Bend Arch-Fort Worth Basin	33.49	-98.61	PET	oil and gas	Petroleum Economist, 2003 - Klett et al., 1997	1	1945	2	-9999	3	first oil discovery in the basin made in the early 1900s - no further information available	Ball et al., 1995	1.2
US080PET	United States of Ameri	US	2	5	80	Appalachian Basin	33.53	-87.01	PET	gas	Petroleum Economist, 2003 - Klett et al., 1997	3	-9999	3	-9999	3	gas fields - no further information available	Petroleum Economist, 2003	1.2
OF211PET	Libya	LY	620	4	211	Pelagian Basin	33.53	12.69	PET	oil	Persits et al., 1997 - Kulke 1995 - EIA, 2003o - Earth Sciences and Resources Institute, 199	1	1976	1	1976	2	El Bouri field discovered in 1976	Kulke, 1995 - Petroleum Economist, 2003	1.2
US047PET	United States of Ameri	US	2	5	47	Palo Duro Basin	33.85	-100.49	PET	gas	Petroleum Economist, 2003 - Klett et al., 1997	3	-9999	3	-9999	3	gas fields - no further information available	Petroleum Economist, 2003	1.2
IZ006PET	Iraq	IZ	645	2	6	Mesopotamian Foredeep Basin	33.91	44.87	PET	oil	Pollastro et al., 1999a - Petroleum Economist	2	-9999	3	-9999	4	Mansuriyah field - contract for development signed in 1996	EIA, 1998a - Petroleum Economist, 2003	1.2
US017PET	United States of Ameri	US	2	5	17	Los Angeles Basin	33.92	-118.05	PET	oil	Earth Sciences and Resources Institute, 1995 - Petroleum Economist, 2003 - Klett et al., 199	1	1945	1	1945	1	Brea-Olinda field discovered in 1880/84 and production in that area since 1898	Earth Sciences and Resources Institute, 1995 - Beyer, 1995 - City of Brea, year unknown	1.2
US058PET	United States of Ameri	US	2	5	58	Southern Oklahoma	33.96	-97.32	PET	oil	Petroleum Economist, 2003 - Klett et al., 1997	3	-9999	3	-9999	3	oil field - field could not be identified due to the high concentration in that area - no further information available	Petroleum Economist, 2003	1.2
US060PET	United States of Ameri	US	2	5	60	Bend Arch-Fort Worth Basin	33.98	-99.98	PET	oil	Petroleum Economist, 2003 - Klett et al., 1997	1	1945	2	-9999	3	first oil discovery in the basin made in the early 1900s - no further information available	Ball et al., 1995	1.2
US090PET	United States of Ameri	US	2	5	90	Black Warrior Basin	34	-88.06	PET	gas	Petroleum Economist, 2003 - Klett et al., 1997	1	1945	1	1945	1	gas production since 1909 - further gas discovered in 1926	Ryder, 1995b - Petroleum Economist, 2003	1.2
IR007PET	Iran	IR	630	2	7	Zagros Fold Belt	34.08	45.92	PET	oil and gas	Pollastro et al., 1999b - Earth Sciences and Resources Institute, 1995	1	1945	1	-9999	3	Naft Shahr field found in 1923	Anonymous, 2001 - Earth Sciences and Resources Institute, 1995 - Petroleum Economist, 2003	1.2
IZ010PET	Iraq	IZ	645	2	10	Widyan Basin-Interior Platfor	34.13	40.94	PET	oil and gas	Pollastro et al., 1999a	3	-9999	3	-9999	3	no confirmation of Petroleum Economist	Petroleum Economist, 2003	1.2
OF342PET	Tunisia	TS	616	4	342	Pelagian Basin	34.14	11.53	PET	oil	Persits et al., 1997 - Kulke, 1995 - EIA, 2003b - Earth Sciences and Resources Institute, 19	1	1971	1	1978	2	Ashtart field discovered in 1971	Kulke, 1995 - Lundin, 2003 - Petroleum Economist, 2003 - Earth Sciences and Resources Institute, 1995	1.2
MO001PET	Morocco	MO	600	4	1	Rif Basin	34.37	-5.92	PET	oil	Persits et al., 1997 - Kulke, 1995	1	1945	1	-9999	3	first oil discoerved in Ain Hamra area in 1923	Kulke, 1995 - ONAREP_b, unknown	1.2
US016PET	United States of Ameri	US	2	5	16	Ventura Basin	34.41	-118.9	PET	oil	Earth Sciences and Resources Institute, 1995 - Petroleum Economist, 2003 - Klett et al., 199	1	1945	1	1945	1	Santa Paula field found in 1861 and commenced production in the same year	Keller, 1995 - Galloway, year unknown	1.2
TS006PET	Tunisia	TS	616	4	6	Atlas Uplift	34.43	8.53	PET	gas	Earth Sciences and Resources Institute, 1995 - Klett et al., 1997 - Oil & Gas Journal, 1998	1	1981	1	1998	2	El Franig field found in 1981 and planned to come on stream in 1998	Earth Sciences and Resources Institute, 1995 - Oil & Gas Journal, 1998	1.2
SY007PET	Syria	SY	652	2	7	Anah Graben	34.47	40.59	PET	oil	Pollastro et al., 1999a - Petroleum Economist	3	-9999	3	-9999	3	Akash, Ratika and Al Ahmar fields - no further information available	Petroleum Economist, 2003	1.2
AG005PET	Algeria	AG	615	4	5	Trias/Ghadames Basin	34.48	7.28	PET	oil	Persits et al., 1997 - Klett et al., 1997	1	1976	1	-9999	3	Ras Toumb field discovered in 1976	Anonymous, 2001 - Petroleum Economist, 2003	1.2
AF001PET	Afghanistan	AF	700	3	1	Central Afghanistan	34.53	61.46	PET	oil	Persits et al., 1998 - Wandrey et al., 1999	3	-9999	3	-9999	3	no confirmation of Petroleum Economist	Petroleum Economist, 2003	1.2
OF364PET	United States of Ameri	US	2	5	364	Central California OSC	34.54	-120.73	PET	oil	Earth Sciences and Resources Institute, 1995 - Petroleum Economist, 2003 - Klett et al., 199	3	1981	1	-9999	3	Pt. Arguella field found in 1981	Earth Sciences and Resources Institute, 1995	1.2
US057PET	United States of Ameri	US	2	5	57	Southern Oklahoma	34.55	-97.74	PET	oil	Earth Sciences and Resources Institute, 1995 - Petroleum Economist, 2003 - Klett et al., 199	1	1945	1	1945	1	Sho-Vel-Tum field discovered in 1914 and production in the basin since the early 1900s	Earth Sciences and Resources Institute, 1995 - Henry et al., 1995b	1.2
IR005PET	Iran	IR	630	2	5	Central Iranian Basins	34.59	51.08	PET	oil and gas	Pollastro et al., 1999b	3	-9999	3	-9999	3	no confirmation of Petroleum Economist - no further information available	Petroleum Economist, 2003	1.2
OF343PET	Tunisia	TS	616	4	343	Pelagian Basin	34.62	12.58	PET	oil	Persits et al., 1997 - Kulke, 1995 - EIA, 2003b	1	1974	1	1978	2	Isis field discovered in 1974	Kulke, 1995 - Lundin, 2003 - Petroleum Economist, 2003	1.2
IZ002PET	Iraq	IZ	645	2	2	Zagros Fold Belt	34.67	45.5	PET	oil	Pollastro et al., 1999a - Petroleum Economist	1	1945	1	-9999	3	Chia Surkh well drilled in 1901 -> start of oil development in Iraq	EIA, 2003j - Petroleum Economist, 2003	1.2
IZ005PET	Iraq	IZ	645	2	5	Mesopotamian Foredeep Basin	34.73	43.59	PET	oil	Pollastro et al., 1999a - Petroleum Economist	1	1973	1	-9999	3	Hamrin field discovered in 1973	Anonymous, 2001 - Petroleum Economist, 2003	1.2
JA013PET	Japan	JA	740	3	13	Sagara Basin	34.78	138.08	PET	oil and gas	Steinshouer et al., 1999	3	-9999	3	-9999	3	LNG Import Terminal	Petroleum Economist, 2003	1.2
OF198PET	Japan	JA	740	3	198	Japan Volcanic Arc/Accreted T	34.81	138.48	PET	gas	Steinshouer et al., 1999	3	-9999	3	-9999	3	no information available - no confirmation of Petroleum Economist	Petroleum Economist, 2003	1.2
AG004PET	Algeria	AG	615	4	4	Atlas Uplift	34.85	7.98	PET	oil	Persits et al., 1997 - Klett et al., 1997	1	1960	1	-9999	3	Djebel Onk field found in 1960	Anonymous, 2001 - Petroleum Economist, 2003	1.2
CH043PET	China	CH	710	3	43	Bohaiwan Basin	34.87	114.94	PET	oil	Steinshouer et al., 1999	3	-9999	3	-9999	3	Machang field - no further information available	Petroleum Economist, 2003	1.2
US015PET	United States of Ameri	US	2	5	15	Santa Maria Basin	34.93	-120.33	PET	oil	Petroleum Economist, 2003 - Klett et al., 1997	1	1945	1	1945	1	Orcutt field discovered in 1901 - production in the Orcutt Hills at least since the 1920s	Tennyson, 1995 - County of Santa Barbara, 2002	1.2
US012PET	United States of Ameri	US	2	5	12	Klamath-Sierra Nevada	34.94	-118.84	PET	oil	Petroleum Economist, 2003 - Klett et al., 1997	3	-9999	3	-9999	3	oil field - no further information available	Petroleum Economist, 2003	1.2
SY008PET	Syria	SY	652	2	8	Palmyra Zone	34.97	38.4	PET	oil and gas	Pollastro et al., 1999a - Petroleum Economist	1	-9999	3	1995	1	among other things Arak, Al Hail, Al Dubayat and Najib fields - Arak came on stream in 1995	EIA, 2003x - Petroleum Economist, 2003	1.2
IR004PET	Iran	IR	630	2	4	Central Iranian Basins	35	51.49	PET	gas	Earth Sciences and Resources Institute, 1995 - Klett et al., 1997 - Petroleum Economist, 200	1	1958	1	-9999	3	Sarajeh field discovered in 1958	Earth Sciences and Resources Institute, 1995 - Kulke, 1994	1.2
SY005PET	Syria	SY	652	2	5	Khleisha Uplift	35.06	40.82	PET	oil	Pollastro et al., 1999a - Petroleum Economist	1	1984	1	1986	1	Thayyem field found in 1984 and production in that area commenced in 1986	Kulke, 1994 - Worldinformation.com_2, year unknown - Petroleum Economist, 2003	1.2
AF002PET	Afghanistan	AF	700	3	2	Central Afghanistan	35.08	62.54	PET	gas	Persits et al., 1998 - Wandrey et al., 1999	3	-9999	3	-9999	3	no information available		1.2
JA007PET	Japan	JA	740	3	7	Japan Volcanic Arc/Accreted T	35.09	138.4	PET	gas	Steinshouer et al., 1999	3	-9999	3	-9999	3	LNG Import Terminal	Petroleum Economist, 2003	1.2
US079PET	United States of Ameri	US	2	5	79	Appalachian Basin	35.14	-85.89	PET	gas	Petroleum Economist, 2003 - Klett et al., 1997	3	-9999	3	-9999	3	gas fields - no further information available	Petroleum Economist, 2003	1.2
SY006PET	Syria	SY	652	2	6	Anah Graben	35.15	39.88	PET	oil	Pollastro et al., 1999a - Petroleum Economist	3	-9999	3	-9999	3	Al Kharrata E field - no further information available	Petroleum Economist, 2003	1.2
US044PET	United States of Ameri	US	2	5	44	Northern Arizona	35.16	-109.92	PET	gas	Petroleum Economist, 2003 - Klett et al., 1997	3	-9999	3	-9999	3	gas field - no further information available	Petroleum Economist, 2003	1.2
TS002PET	Tunisia	TS	616	4	2	Pelagian Basin	35.19	10.32	PET	oil	Persits et al., 1997 - Kulke, 1995 - EIA, 2003b	1	1948	1	1974	1	many areas weakly or not drilled	Kulke, 1995 - Lundin, 2003 - Anonymous, 2001	1.2
OF314PET	South Korea	KS	732	3	314	Tsushima Basin/Japan Volcanic	35.28	130.1	PET	gas	Steinshouer et al., 1999	1	1998	1	2003	1	Donghae field discovered in 1998 and came on stream in November 2003	CCOP, 2002h - CCOP, 2002i - EIA, 2003v	1.2
CH049PET	China	CH	710	3	49	Ordos Basin	35.33	109.08	PET	gas	Steinshouer et al., 1999	3	-9999	3	-9999	3	Shilianmiao field - no further information available	Kulke, 1994	1.2
TX015PET	Turkmenistan	TX	701	3	15	Central Afghanistan	35.4	62.6	PET	gas	Persits et al., 1998	3	-9999	3	-9999	3	no information available		1.2
US056PET	United States of Ameri	US	2	5	56	Arkoma Basin	35.42	-94.74	PET	oil and gas	Petroleum Economist, 2003 - Klett et al., 1997	1	1945	1	1945	1	first discoveries made between 1910 and 1912 - coalbed gas production commenced in 1930	Perry, 1995a	1.2
TS005PET	Tunisia	TS	616	4	5	Atlas Uplift	35.47	8.98	PET	oil	Persits et al., 1997 - Kulke, 1995 - EIA, 2003b	1	1966	1	-9999	3	many areas weakly or not drilled	Kulke, 1995 - Anonymous, 2001	1.2
OF204PET	Japan	JA	740	3	204	Kanto Basin	35.47	140.63	PET	gas	Steinshouer et al., 1999	3	-9999	3	-9999	3	no information available - no confirmation of Petroleum Economist	Petroleum Economist, 2003	1.2
SY009PET	Syria	SY	652	2	9	Haleb	35.49	38.13	PET	oil and gas	Pollastro et al., 1999a	3	-9999	3	-9999	3	among other things Ammala and Fahdeh fields - no further information available	Petroleum Economist, 2003	1.2
OF205PET	Japan	JA	740	3	205	Kanto Basin	35.49	139.88	PET	gas	Steinshouer et al., 1999	3	-9999	3	-9999	3	no information available - no confirmation of Petroleum Economist	Petroleum Economist, 2003	1.2
IR003PET	Iran	IR	630	2	3	Central Iranian Basins	35.5	50.99	PET	oil	Earth Sciences and Resources Institute, 1995 - Klett et al., 1997 - Petroleum Economist, 200	1	1956	1	-9999	3	Alborz field found in 1956	Earth Sciences and Resources Institute, 1995 - Kulke, 1994	1.2
TX013PET	Turkmenistan	TX	701	3	13	Amu-Darya Basin	35.5	62.2	PET	gas	Persits et al., 1998	1	1956	1	-9999	3	Darwasa gas field discovered in 1956 in the basin - production at least since 1990	Kulke, 1994 - Turkemenistan2000, year unknown	1.2
AG002PET	Algeria	AG	615	4	2	Tellian Foredeep	35.51	0.38	PET	oil	Persits et al., 1997 - Klett et al., 1997	1	1963	2	-9999	3		Kulke, 1995 - Anonymous, 2001	1.2
IZ001PET	Iraq	IZ	645	2	1	Zagros Fold Belt	35.53	43.89	PET	oil and gas	Pollastro et al., 1999a - Petroleum Economist	1	1945	1	1945	1	Naft Khaneh field found in 1909 - Kirkuk field discovered in 1927 and put into production in 1934	Anonymous, 2001 - Kulke, 1994 - Vallette et al., 2003 - Petroleum Economist, 2003	1.2
SY003PET	Syria	SY	652	2	3	Euphrates/Mardin	35.63	38.58	PET	oil and gas	Pollastro et al., 1999a	3	-9999	3	-9999	3	field could not be identified due to the fact that it is so close to the other basin and there is a high concentration of fields i	Petroleum Economist, 2003	1.2
CH042PET	China	CH	710	3	42	Bohaiwan Basin	35.64	115.52	PET	oil and gas	Steinshouer et al., 1999	1	1975	1	-9999	3	Zhongyuan field discovered in 1975	Petroleum Economist, 2003 - OilChina, 2003h	1.2
JA012PET	Japan	JA	740	3	12	Kanto Basin	35.67	140.05	PET	gas	Steinshouer et al., 1999	1	-9999	3	-9999	3	production in the basin but no information about discovery or when the first production occured - LNG Import Terminal	Kulke, 1994 - Petroleum Economist, 2003	1.2
SY002PET	Syria	SY	652	2	2	Euphrates/Mardin	35.79	40.57	PET	oil and gas	Pollastro et al., 1999a - Petroleum Economist	1	1968	1	-9999	3	Jebisseh field discovered in 1968	EIA, 2003x - Petroleum Economist, 2003	1.2
AF003PET	Afghanistan	AF	700	3	3	Amu-Darya Basin	35.8	64.06	PET	oil and gas	Persits et al., 1998 - Wandrey et al., 1999	1	1979	1	-9999	3	Dhsanhalikolon field found in 1979	Kulke, 1994	1.2
US046PET	United States of Ameri	US	2	5	46	Palo Duro Basin	35.83	-102.97	PET	gas	Petroleum Economist, 2003 - Klett et al., 1997	3	-9999	3	-9999	3	gas fields - no further information available	Petroleum Economist, 2003	1.2
AG001PET	Algeria	AG	615	4	1	Tellian Uplift	35.93	0.55	PET	oil	Persits et al., 1997 - Klett et al., 1997	1	1945	1	-9999	3	Ain Zeft field discovered in 1892	Kulke, 1995 - Petroleum Economist, 2003	1.2
AG003PET	Algeria	AG	615	4	3	Tellian Foredeep	35.95	3.71	PET	oil	Persits et al., 1997 - Klett et al., 1997	1	1946	1	-9999	3	Oued Guertini field found in 1946	Anonymous, 2001 - Petroleum Economist, 2003	1.2
US013PET	United States of Ameri	US	2	5	13	Central Coastal	36.1	-120.85	PET	oil and gas	Earth Sciences and Resources Institute, 1995 - Petroleum Economist, 2003 - Klett et al., 199	1	1947	1	1947	1	San Ardo field discovered in 1947 and came on stream in the same year	Earth Sciences and Resources Institute, 1995 - Anonymous, 2004	1.2
OF341PET	Tunisia	TS	616	4	341	Pelagian Basin	36.14	11.43	PET	oil and gas	Persits et al., 1997 - Kulke, 1995 - EIA, 2003b - Petroleum Economist, 2003	1	1979	1	1979	2	Tazerka field found in 1979	Kulke, 1995 - Lundin, 2003 - Petroleum Economist, 2003	1.2
TX014PET	Turkmenistan	TX	701	3	14	Amu-Darya Basin	36.14	62.51	PET	gas	Persits et al., 1998	1	1956	1	-9999	3	Darwasa gas field discovered in 1956 in the basin - production at least since 1990	Kulke, 1994 - Turkemenistan2000, year unknown	1.2
IZ004PET	Iraq	IZ	645	2	4	Khleisha Uplift	36.17	42.56	PET	oil	Pollastro et al., 1999a - Petroleum Economist	3	-9999	3	-9999	3	Mityaha field - no further information available	Petroleum Economist, 2003	1.2
CH023PET	China	CH	710	3	23	Qilianshan Fold Belt	36.18	103	PET	oil	Steinshouer et al., 1999	3	-9999	3	-9999	3	Lanzhou refineries - no further information available	Petroleum Economist, 2003	1.2
US014PET	United States of Ameri	US	2	5	14	San Joaquin Basin	36.21	-119.84	PET	oil and gas	Earth Sciences and Resources Institute, 1995 - Petroleum Economist, 2003 - Klett et al., 199	1	1945	1	1945	1	Coalinga field found in 1887 and was under production over 100 years in 2004	Earth Sciences and Resources Institute, 1995 - Zahedi et al., 2004	1.2
US055PET	United States of Ameri	US	2	5	55	Ozark Uplift	36.39	-93.78	PET	gas	Petroleum Economist, 2003 - Klett et al., 1997	3	-9999	3	-9999	3	gas field - no further information available	Petroleum Economist, 2003	1.2
TU003PET	Turkey	TU	640	2	3	Adana/Sivas	36.41	36.18	PET	gas	Pawlewicz et al., 2003 - Petroleum Economist, 2003	2	2000	2	-9999	4	Arsus field - new drilling was planned in 2000	Anadolu Agency, 2000 - Petroleum Economist, 2003	1.2
IR002PET	Iran	IR	630	2	2	Amu-Darya Basin	36.42	60.86	PET	gas	Pollastro et al., 1999b - Kulke, 1994	1	1969	1	-9999	3	Khangiran field discovered in 1969	Kulke, 1994 - Pere Fabregas, 2001 - N.I.G.C., 2002	1.2
OF315PET	Spain	SP	230	1	315	Alentejo-Guadalquivir Basin	36.45	-6.48	PET	gas	Pawlewicz et al., 2003	3	-9999	3	-9999	3	no confirmation of Petroleum Economist - no further information available	Petroleum Economist, 2003	1.2
AF004PET	Afghanistan	AF	700	3	4	Amu-Darya Basin	36.46	65.73	PET	oil and gas	Persits et al., 1998 - Wandrey et al., 1999	1	1956	1	1967	1	oil found in the area of Sar-i-Pul in 1956 - Khwaja-Gogerdagh field developed in 1967	Kulke, 1994 - Petroleum Economist, 2002a - Petroleum Economist, 2003	1.2
US043PET	United States of Ameri	US	2	5	43	Northern Arizona	36.48	-109.5	PET	oil and gas	Petroleum Economist, 2003 - Klett et al., 1997	1	1954	1	1958	2	oil was found in 1954 and the first production in Arizona took place in 1958	Rauzi, 2001 - Anonymous, 2001 - Petroleum Economist, 2003	1.2
OF190PET	Italy	IT	325	1	190	Sicily	36.5	14.61	PET	oil	Pawlewicz et al., 2003	1	1958	1	1961	1	Gela field discovered in 1958 and came on stream in 1961	Tali et al., 2002 - Petroleum Economist, 2003	1.2
US045PET	United States of Ameri	US	2	5	45	Raton Basin-Rio Grande Uplift	36.56	-103.11	PET	gas	Petroleum Economist, 2003 - Klett et al., 1997	2	1945	1	1945	1	Garcia field under production from 1896 to 1943	Keighin, 1995	1.2
US041PET	United States of Ameri	US	2	5	41	San Juan Basin	36.59	-108.24	PET	oil and gas	Petroleum Economist, 2003 - Klett et al., 1997	1	1945	1	-9999	3	Seven Lakes field found in 1911, Red Mesa field in 1924 and Aztec field in 1926	Huffman, 1995b	1.2
US054PET	United States of Ameri	US	2	5	54	Cherokee Platform	36.61	-95.9	PET	oil and gas	Earth Sciences and Resources Institute, 1995 - Petroleum Economist, 2003 - Klett et al., 199	1	1945	1	1945	1	Iola field discovered in 1873 and Cushing field in 1912, which has been producing at least since 1915	Charpentier, 1995a - Claxton, 2004	1.2
US048PET	United States of Ameri	US	2	5	48	Andarko Basin	36.63	-100.14	PET	oil and gas	Earth Sciences and Resources Institute, 1995 - Petroleum Economist, 2003 - Klett et al., 199	1	1945	1	1945	1	production in the basin since the early 1900s - Webb field discovered in 1921	Henry et al., 1995a	1.2
TS001PET	Tunisia	TS	616	4	1	Pelagian Basin	36.64	10.64	PET	oil and gas	Persits et al., 1997 - Kulke, 1995 - EIA, 2003b - Petroleum Economist, 2003	1	1948	1	1974	2	many areas weakly or not drilled	Kulke, 1995 - Lundin, 2003 - Anonymous, 2001	1.2
US085PET	United States of Ameri	US	2	5	85	Cincinnati Arch	36.65	-84.88	PET	oil	Petroleum Economist, 2003 - Klett et al., 1997	3	-9999	3	-9999	3	oil fields - fields could not be identified due to the high concentration in that area - no further information available	Petroleum Economist, 2003	1.2
TX012PET	Turkmenistan	TX	701	3	12	Amu-Darya Basin	36.65	64.47	PET	gas	Persits et al., 1998	1	1956	1	-9999	3	Darwasa gas field discovered in 1956 in the basin - production at least since 1990	Kulke, 1994 - Turkemenistan2000, year unknown	1.2
US042PET	United States of Ameri	US	2	5	42	San Juan Basin	36.67	-106.49	PET	gas	Earth Sciences and Resources Institute, 1995 - Huffman, 1995b - Klett et al., 1997	3	1945	1	-9999	3	Blanco-Basin field found in 1927	Earth Sciences and Resources Institute, 1995	1.2
SY004PET	Syria	SY	652	2	4	Zagros Fold Belt	36.67	41.2	PET	oil and gas	Pollastro et al., 1999a - Petroleum Economist	1	1956	1	1968	1	Karatchok and Suwaidiyah fields discovered in 1956 and came on stream in 1968	Kulke, 1994 - World Energy Council, 2001bx - Petroleum Economist, 2003	1.2
CH069PET	China	CH	710	3	69	Luxi Jiaoliao Uplift	36.69	118.51	PET	oil	Steinshouer et al., 1999	3	-9999	3	-9999	3	Shougan refinery - no further information available	Petroleum Economist, 2003	1.2
AF005PET	Afghanistan	AF	700	3	5	Afghan-Tajik Basin	36.79	67.27	PET	oil and gas	Persits et al., 1998 - Wandrey et al., 1999	2	1977	1	-9999	4	Ali Gul field discovered in 1977	Petroleum Economist, 2002a - Petroleum Economist, 2003	1.2
TU004PET	Turkey	TU	640	2	4	Haleb	36.8	37.25	PET	oil	Pawlewicz et al., 2003	3	-9999	3	-9999	3	no confirmation of Petroleum Economist - no further information available	Petroleum Economist, 2003	1.2
TX008PET	Turkmenistan	TX	701	3	8	Amu-Darya Basin	36.85	61.14	PET	oil and gas	Persits et al., 1998	1	1968	1	-9999	3	Shatlyk field found in 1968 - production at least since 1990 in the basin	Kulke, 1994 - Turkmenistan2000, year unknown - Earth Sciences and Resources Institute, 1995	1.2
OF316PET	Spain	SP	230	1	316	Alentejo-Guadalquivir Basin	36.9	-7.05	PET	gas	Pawlewicz et al., 2003	2	1977	1	-9999	4	Golfo de Cadiz field found in 1977 but was not developed	Kulke, 1994 - Petroleum Economist, 2003	1.2
CH070PET	China	CH	710	3	70	Luxi Jiaoliao Uplift	36.92	119.38	PET	oil	Steinshouer et al., 1999	3	-9999	3	-9999	3	Changyi refinery - no further information availbale	Petroleum Economist, 2003	1.2
US084PET	United States of Ameri	US	2	5	84	Cincinnati Arch	36.93	-86.13	PET	oil and gas	Petroleum Economist, 2003 - Klett et al., 1997	1	1945	1	1945	1	first commercial oil production in 1829	Ryder, 1995c - Petroleum Economist, 2003	1.2
CH047PET	China	CH	710	3	47	Ordos Basin	36.99	109.03	PET	oil and gas	Steinshouer et al., 1999	1	1945	1	1945	1	Yanchang field is producing since 1907	Kulke, 1994 - Petroleum Economist, 2003	1.2
TU002PET	Turkey	TU	640	2	2	Adana/Sivas	37.06	35.33	PET	oil and gas	Pawlewicz et al., 2003	1	1960	1	1964	1	Bulgurdag field found in 1960 and came on stream in 1964	Kulke, 1994 - Petroleum Economist, 2003 - Omax Resources Ltd., 2004 - Turkish Daily News, 1998	1.2
SY001PET	Syria	SY	652	2	1	Euphrates/Mardin	37.06	41.71	PET	oil and gas	Pollastro et al., 1999a - Petroleum Economist	3	-9999	3	-9999	3	among other things Derik and Sheikh Said fields - no further information available	Petroleum Economist, 2003	1.2
CH050PET	China	CH	710	3	50	Shanxi Plateau	37.08	111.59	PET	gas	Steinshouer et al., 1999	3	-9999	3	-9999	3	no confirmation of Petroleum Economist	Petroleum Economist, 2003	1.2
IR001PET	Iran	IR	630	2	1	South Caspian Basin	37.11	54.38	PET	gas	Pollastro et al., 1999b - Petroleum Economist, 2003	3	-9999	3	-9999	3	Gorgen field - no further information available	Petroleum Economist, 2003	1.2
OF203PET	Japan	JA	740	3	203	Joban Basin	37.12	141.36	PET	gas	Steinshouer et al., 1999	1	1976	2	1984	1	first discovery at least 1976 - Iwaki field put into production in 1984	Kulke, 1994 - TEIKOKU, 2001	1.2
JA006PET	Japan	JA	740	3	6	Japan Volcanic Arc/Accreted T	37.15	139.75	PET	oil	Steinshouer et al., 1999	3	-9999	3	-9999	3	no confirmation of Petroleum Economist	Petroleum Economist, 2003	1.2
CH041PET	China	CH	710	3	41	Bohaiwan Basin	37.19	116.92	PET	oil	Steinshouer et al., 1999	3	-9999	3	-9999	3	no confirmation of Petroleum Economist	Petroleum Economist, 2003	1.2
OF197PET	Japan	JA	740	3	197	Japan Volcanic Arc/Accreted T	37.24	141.76	PET	gas	Steinshouer et al., 1999	3	-9999	3	-9999	3	no information available - no confirmation of Petroleum Economist	Petroleum Economist, 2003	1.2
TU009PET	Turkey	TU	640	2	9	Euphrates/Mardin	37.26	41.69	PET	oil and gas	Pawlewicz et al., 2003	1	1976	1	-9999	3	Camurlu field found in 1976	Anonymous, 2001 - Petroleum Economist, 2003	1.2
TU009PET	Turkey	TU	640	2	9	Euphrates/Mardin	37.26	41.69	PET	oil and gas	Pawlewicz et al., 2003	1	1976	1	-9999	3	Camurlu field found in 1976	Anonymous, 2001 - Petroleum Economist, 2003	1.2
US051PET	United States of Ameri	US	2	5	51	Nemaha Uplift	37.28	-96.96	PET	oil and gas	Earth Sciences and Resources Institute, 1995 - Petroleum Economist, 2003 - Klett et al., 199	1	1945	1	1945	1	Dexter field found in 1903 - Oklahoma City field discovered in 1928 and under production at least since 1929	Earth Sciences and Resources Institute, 1995 - Charpentier, 1995c - Mid-Continent Oil & Gas Association of Oklahoma	1.2
TX009PET	Turkmenistan	TX	701	3	9	Amu-Darya Basin	37.28	62.27	PET	oil and gas	Persits et al., 1998	1	1956	1	-9999	3	Darwasa gas field discovered in 1956 in the basin - production at least since 1990	Kulke, 1994 - Turkemenistan2000, year unknown	1.2
US040PET	United States of Ameri	US	2	5	40	Paradox Basin	37.33	-109.58	PET	oil and gas	Petroleum Economist, 2003 - Klett et al., 1997	1	1956	1	-9999	3	Aneth field discovered in 1956 and Lone Canyon field in 1962	Huffman, 1995a	1.2
OF196PET	Japan	JA	740	3	196	Japan Volcanic Arc/Accreted T	37.38	138.18	PET	oil and gas	Steinshouer et al., 1999	1	1972	2	-9999	3	discovered at least 1972	Kulke, 1994	1.2
TU005PET	Turkey	TU	640	2	5	Haleb	37.4	37.89	PET	oil	Pawlewicz et al., 2003	3	-9999	3	-9999	3	no confirmation of Petroleum Economist - no further information available	Petroleum Economist, 2003	1.2
IT009PET	Italy	IT	325	1	9	Sicily	37.43	14.6	PET	oil and gas	Pawlewicz et al., 2003	1	1954	1	-9999	3	Ragusa field discovered in 1954	Mosconi et al., 2002 - Anonymous, 2001 - Petroleum Economist, 2003	1.2
JA005PET	Japan	JA	740	3	5	Japan Volcanic Arc/Accreted T	37.43	139.28	PET	gas	Steinshouer et al., 1999	3	-9999	3	-9999	3	no confirmation of Petroleum Economist	Petroleum Economist, 2003	1.2
SP006PET	Spain	SP	230	1	6	Alentejo-Guadalquivir Basin	37.44	-5.82	PET	gas	Pawlewicz et al., 2003	1	1982	1	1990	1	Palancares field found in 1982 and Marismas field commenced production in 1990	Kulke, 1994 - Petroleum Economist, 2003	1.2
JA011PET	Japan	JA	740	3	11	Niigata Basin	37.44	138.9	PET	oil and gas	Steinshouer et al., 1999	1	1945	1	1945	1	Nishiyama field discovered in 1883 and until 1933 three oil fields were developed in the basin	Kulke, 1994	1.2
CH013PET	China	CH	710	3	13	Tarim Basin	37.46	77.32	PET	oil	Steinshouer et al., 1999	1	1977	1	1989	2	Kekeya field discovered in 1977	CNPC_5088, year unknown - CEDIGAZ, 2000 - OilChina_2003e	1.2
TI005PET	Tajikistan	TI	702	3	5	Afghan-Tajik Basin	37.48	68.44	PET	oil and gas	Persits et al., 1998	1	-9999	3	-9999	3	oil production at least since the mid-1980s	World Energy Council, 2001bz	1.2
CH040PET	China	CH	710	3	40	Bohaiwan Basin	37.49	118.26	PET	oil and gas	Steinshouer et al., 1999	1	1962	1	1962	1	Shengli oil fields discovered in 1962 and came on stream in the same year	Kulke, 1994 - Petroleum Economist, 2003 - Kryopak, year unknown	1.2
OF340PET	Tunisia	TS	616	4	340	Pelagian Basin	37.5	10.49	PET	---	Earth Sciences and Resources Institute, 1995 - Klett et al., 1997	3	1970	1	-9999	3	Sidi Abderrahman field found in 1970	Earth Sciences and Resources Institute, 1995	1.2
CH020PET	China	CH	710	3	20	Qaidam Basin	37.55	94.79	PET	gas	Steinshouer et al., 1999	1	2001	2	2001	2	Sebei field: agreement of exploration in the Sebei prospect - pipeline from Sebei field	Petroleum Economist, 2003 - UK Trade & Investment, 2003	1.2
OF123PET	Greece	GR	350	1	123	Dinaric Alps	37.56	21.23	PET	oil	Pawlewicz et al., 2003	3	-9999	3	-9999	3	no confirmation of Petroleum Economist - no further information available	Petroleum Economist, 2003	1.2
TX010PET	Turkmenistan	TX	701	3	10	Amu-Darya Basin	37.59	64.55	PET	gas	Persits et al., 1998	1	1956	1	-9999	3	Darwasa gas field discovered in 1956 in the basin - production at least since 1990	Kulke, 1994 - Turkemenistan2000, year unknown	1.2
TU008PET	Turkey	TU	640	2	8	Euphrates/Mardin	37.63	39	PET	oil	Pawlewicz et al., 2003	1	1968	1	-9999	3	Piyanko field discovered in 1968	Anonymous, 2001 - Petroleum Economist, 2003	1.2
OF191PET	Italy	IT	325	1	191	Sicily	37.66	12.08	PET	oil	Pawlewicz et al., 2003	3	-9999	3	-9999	3	Narciso field - no further information available	Petroleum Economist, 2003	1.2
CH048PET	China	CH	710	3	48	Ordos Basin	37.66	108.83	PET	gas	Steinshouer et al., 1999	3	-9999	3	-9999	3	exploration in the basin since 1903 - field could not be identified due to the concentration of the other fields	InfoPetro, 2004 - Petroleum Economist, 2003	1.2
CH021PET	China	CH	710	3	21	Kunlunshan Fold Belt	37.69	91.18	PET	oil	Steinshouer et al., 1999	3	-9999	3	-9999	3	no information available - fields could not be idnetified due to the fact that they are close to the other basin		1.2
TX011PET	Turkmenistan	TX	701	3	11	Amu-Darya Basin	37.7	65.79	PET	gas	Persits et al., 1998	1	1956	1	-9999	3	Darwasa gas field discovered in 1956 in the basin - production at least since 1990	Kulke, 1994 - Turkemenistan2000, year unknown	1.2
US053PET	United States of Ameri	US	2	5	53	Sedgwick Basin	37.72	-97.85	PET	oil and gas	Petroleum Economist, 2003 - Klett et al., 1997	3	1945	1	-9999	3	first discoveries in the 1930s and 1940s	Prensky, 1995	1.2
CH045PET	China	CH	710	3	45	Ordos Basin	37.76	106.86	PET	oil and gas	Steinshouer et al., 1999	1	1988	1	-9999	3	Shaan-Gan-Ning field discovered in 1988 - exploration in the basin since 1903	InfoPetro, 2004 - Petroleum Economist, 2003	1.2
IT010PET	Italy	IT	325	1	10	Sicily	37.79	12.75	PET	gas	Pawlewicz et al., 2003	3	-9999	3	-9999	3	Mazzara-Lippone field - no further information available	Petroleum Economist, 2003	1.2
OF202PET	Japan	JA	740	3	202	Niigata Basin	37.89	138.77	PET	oil and gas	Steinshouer et al., 1999	1	1976	2	1984	1	first discovery at least 1976 - Aga-Kita field discovered in 1981	Kulke, 1994 - TEIKOKU, 2001	1.2
TU006PET	Turkey	TU	640	2	6	Zagros Thrust Zone	37.9	38.48	PET	oil	Pawlewicz et al., 2003	1	1958	1	1960	1	Kahta field discovered in 1958 and Kahta-Adiyaman field put into production in 1960	Anonymous, 2001 - Turkish Daily News, 1998 - Petroleum Economist, 2003	1.2
TU006PET	Turkey	TU	640	2	6	Zagros Thrust Zone	37.9	38.48	PET	oil	Pawlewicz et al., 2003	1	1958	1	1960	1	Kahta field discovered in 1958 and Kahta-Adiyaman field put into production in 1960	Anonymous, 2001 - Turkish Daily News, 1998 - Petroleum Economist, 2003	1.2
CH039PET	China	CH	710	3	39	Bohaiwan Basin	37.9	115.33	PET	oil	Steinshouer et al., 1999	3	-9999	3	-9999	3	Huabai field refinery	Petroleum Economist, 2003	1.2
US036PET	United States of Ameri	US	2	5	36	Denver Basin	37.98	-104.22	PET	oil	Petroleum Economist, 2003 - Klett et al., 1997	3	-9999	3	-9999	3	oil field - no further information available	Petroleum Economist, 2003	1.2
GR002PET	Greece	GR	350	1	2	Dinaric Alps	37.98	21.45	PET	oil	Pawlewicz et al., 2003 - Petroleum Economist, 2003	3	-9999	3	-9999	3	Patral field - no further information available	Petroleum Economist, 2003	1.2
UZ005PET	Uzbekistan	UZ	704	3	5	Afghan-Tajik Basin	37.99	67.2	PET	oil and gas	Persits et al., 1998	1	1945	1	-9999	3	Chaudak field discovered in 1934 - production at least since 1990	Kulke, 1994	1.2
TX006PET	Turkmenistan	TX	701	3	6	Amu-Darya Basin	38.02	59.67	PET	gas	Persits et al., 1998	1	1956	1	-9999	3	Darwasa gas field discovered in 1956 in the basin - production at least since 1990	Kulke, 1994 - Turkemenistan2000, year unknown	1.2
US083PET	United States of Ameri	US	2	5	83	Cincinnati Arch	38.14	-83.71	PET	gas	Petroleum Economist, 2003 - Klett et al., 1997	3	-9999	3	-9999	3	gas field - field could not be identified due to the high concentration in that area - no further information available	Petroleum Economist, 2003	1.2
CH022PET	China	CH	710	3	22	Qilianshan Fold Belt	38.17	95.01	PET	oil	Steinshouer et al., 1999	3	-9999	3	-9999	3	fields could not be identified due to the fact that they are close to the other basin	Petroleum Economist, 2003	1.2
TI004PET	Tajikistan	TI	702	3	4	Afghan-Tajik Basin	38.24	69.82	PET	oil and gas	Persits et al., 1998	1	-9999	3	-9999	3	oil production at least since the mid-1980s	World Energy Council, 2001bz	1.2
CH017PET	China	CH	710	3	17	Jiuquan Minle Wuwei Basin	38.25	102.66	PET	oil	Steinshouer et al., 1999	3	-9999	3	-9999	3	Minqin field - no further information available	Petroleum Economist, 2003	1.2
US088PET	United States of Ameri	US	2	5	88	Illinois Basin	38.27	-88.04	PET	oil and gas	Earth Sciences and Resources Institute, 1995 - Petroleum Economist, 2003 - Klett et al., 199	1	1945	1	1945	1	fields in the La Salle Anticlinal Belt developed since 1905	Macke, 1995 - Kulke, 1995	1.2
OF195PET	Japan	JA	740	3	195	Japan Volcanic Arc/Accreted T	38.27	139.3	PET	oil and gas	Steinshouer et al., 1999	1	1972	2	-9999	3	discovered at least 1972	Kulke, 1994	1.2
CH018PET	China	CH	710	3	18	Qaidam Basin	38.34	91.26	PET	oil	Steinshouer et al., 1999	3	-9999	3	-9999	3	Mangya fields - no further information available	Petroleum Economist, 2003	1.2
TX007PET	Turkmenistan	TX	701	3	7	Amu-Darya Basin	38.35	62.95	PET	oil and gas	Persits et al., 1998	1	1971	1	-9999	3	Bagasdzhin field discovered in 1971 - production at least since 1990 in the basin	Kulke, 1994 - Turkmenistan2000, year unknown - Earth Sciences and Resources Institute, 1995	1.2
CH012PET	China	CH	710	3	12	Tarim Basin	38.35	83.94	PET	gas	Steinshouer et al., 1999	3	-9999	3	-9999	3	no information available		1.2
CH019PET	China	CH	710	3	19	Qaidam Basin	38.37	93.31	PET	oil	Steinshouer et al., 1999	1	1958	1	-9999	3	Lenghu fields discovered in 1958	Petroleum Economist, 2003 - InfoPetro, 2004	1.2
CH038PET	China	CH	710	3	38	Bohaiwan Basin	38.41	117.17	PET	oil and gas	Steinshouer et al., 1999	1	1964	1	-9999	3	Dagang oil fields found in 1964	Kryopak, year unknown - Kulke, 1994	1.2
TI003PET	Tajikistan	TI	702	3	3	Afghan-Tajik Basin	38.52	68.79	PET	oil and gas	Persits et al., 1998	1	-9999	3	-9999	3	oil production at least since the mid-1980s	World Energy Council, 2001bz	1.2
OF253PET	North Korea	KN	731	3	253	Korea Bay Basin	38.57	123.94	PET	oil	Steinshouer et al., 1999	4	-9999	3	-9999	4	several blocks under exploration	EIA, 2002g - CCOP, 2002i	1.2
CH046PET	China	CH	710	3	46	Ordos Basin	38.6	107.78	PET	gas	Steinshouer et al., 1999	3	-9999	3	-9999	3	exploration in the basin since 1903 - field could not be identified due to the concentration of the other fields	InfoPetro, 2004 - Petroleum Economist, 2003	1.2
US049PET	United States of Ameri	US	2	5	49	Cambridge Arch-Central Kansas	38.65	-99.16	PET	oil and gas	Petroleum Economist, 2003 - Klett et al., 1997	1	1945	1	1945	1	Fairport field found in 1923 and first producing well completed in 1938	Higley, 1995	1.2
US010PET	United States of Ameri	US	2	5	10	Sacramento Basin	38.71	-121.59	PET	gas	Earth Sciences and Resources Institute, 1995 - Petroleum Economist, 2003 - Klett et al., 199	1	1945	1	-9999	3	Rio Vista field found in 1936	Earth Sciences and Resources Institute, 1995 - EIA, 2002k	1.2
TX001PET	Turkmenistan	TX	701	3	1	South Caspian Basin	38.72	54.18	PET	oil and gas	Persits et al., 1998	1	1945	1	1945	1	Petroleum extracted from the Cheleken field at least since 1838 - Nebitdag field put into production in 1929	Turkmenistan2000, year unknown - Petroleum Economist, 2003	1.2
US052PET	United States of Ameri	US	2	5	52	Forest City Basin	38.83	-94.64	PET	oil and gas	Petroleum Economist, 2003 - Klett et al., 1997	1	1945	1	1945	1	Paola-Rantoul field found in 1882 and production in that area commenced in 1904	Charpentier, 1995b - Kansas Geological Survey, 1963	1.2
CH036PET	China	CH	710	3	36	Bohaiwan Basin	38.95	116.27	PET	oil and gas	Steinshouer et al., 1999	1	1975	1	1978	2	Renqiu field found in 1975 and producing at least since 1978	InfoPetro, 2004 - NIMA Geospatial Engine, year unknown	1.2
OF077PET	China	CH	710	3	77	Bohaiwan Basin	39.07	119.71	PET	oil and gas	Steinshouer et al., 1999	1	1958	2	1988	2	several discoveries since 1958 - production at least since 1988 - Bozhong fields	OilChina, 2003a - Petroleum Economist, 2003	1.2
CH011PET	China	CH	710	3	11	Tarim Basin	39.12	83.41	PET	oil and gas	Steinshouer et al., 1999	1	1989	1	1995	2	Tazhong field discovered in 1989 - in 1995 construction of a pipeline	Gulomova, 2001 - Ogutcu, 1998 - Petroleum Economist, 2003	1.2
US050PET	United States of Ameri	US	2	5	50	Salina Basin	39.13	-97.93	PET	oil and gas	Petroleum Economist, 2003 - Klett et al., 1997	2	1945	1	-9999	4	first discoveries in the 1930s and 1940s - most of the basin is unproductive	Prensky, 1995	1.2
OF189PET	Italy	IT	325	1	189	Tuscany-Latium-Paola	39.21	17.31	PET	gas	Pawlewicz et al., 2003	1	1997	2	1997	2	Luna field under production at least since 1997	International Energy Agency, 1999 - Petroleum Economist, 2003	1.2
IT008PET	Italy	IT	325	1	8	Tuscany-Latium-Paola	39.22	16.89	PET	gas	Pawlewicz et al., 2003	3	-9999	3	-9999	3	Ciro field - no further information available	Petroleum Economist, 2003	1.2
TX003PET	Turkmenistan	TX	701	3	3	Amu-Darya Basin	39.23	55.95	PET	gas	Persits et al., 1998	1	1956	1	-9999	3	Darwasa gas field discovered in 1956 in the basin - production at least since 1990	Kulke, 1994 - Turkemenistan2000, year unknown	1.2
CH037PET	China	CH	710	3	37	Bohaiwan Basin	39.26	118.47	PET	oil	Steinshouer et al., 1999	1	1970	2	1978	1	Jidong fields discovered in the 1970s and put into production in 1978	Petroleum Economist, 2003 - Kryopak, year unknown	1.2
OF201PET	Japan	JA	740	3	201	Sea of Japan Backarc Basin	39.26	136.94	PET	oil	Steinshouer et al., 1999	3	-9999	3	-9999	3	no information available - no confirmation of Petroleum Economist	Petroleum Economist, 2003	1.2
JA004PET	Japan	JA	740	3	4	Japan Volcanic Arc/Accreted T	39.35	140.33	PET	oil and gas	Steinshouer et al., 1999	3	-9999	3	-9999	3	LNG Import Terminals - no further information available	Petroleum Economist, 2003	1.2
CH010PET	China	CH	710	3	10	Tarim Basin	39.39	77.68	PET	oil	Steinshouer et al., 1999	3	-9999	3	-9999	3	no confirmation of Petroleum Economist	Petroleum Economist, 2003	1.2
JA010PET	Japan	JA	740	3	10	Akita Basin	39.39	140.08	PET	oil and gas	Steinshouer et al., 1999	1	1945	1	1945	1	several fields discovered and developed until 1933	Kulke, 1994	1.2
OF200PET	Japan	JA	740	3	200	Akita Basin	39.45	139.8	PET	oil and gas	Steinshouer et al., 1999	1	1972	2	-9999	3	discovered at least 1972	Kulke, 1994	1.2
US089PET	United States of Ameri	US	2	5	89	Illinois Basin	39.46	-90.73	PET	gas	Petroleum Economist, 2003 - Klett et al., 1997	3	-9999	3	-9999	3	gas fields - no further information available	Petroleum Economist, 2003	1.2
UZ004PET	Uzbekistan	UZ	704	3	4	Amu-Darya Basin	39.49	64.61	PET	oil and gas	Persits et al., 1998	1	1953	1	-9999	3	Gazlinskoye field discovered in 1956 - production at least since 1990	Kulke, 1994 - World Energy Council, 2001cj	1.2
CH009PET	China	CH	710	3	9	Tarim Basin	39.5	75.49	PET	oil	Steinshouer et al., 1999	3	-9999	3	-9999	3	Kuibage field - no further information available	CEDIGAZ, 2000	1.2
OF346PET	Turkmenistan	TX	701	3	346	South Caspian Basin	39.57	52.46	PET	oil and gas	Persits et al., 1998	1	1955	2	1995	2	seismic exploration began in the 1950s - production is reported from two fields - Cheleken project under development since 1993	INOGATE, 2003g - Turkmenistan2000, year unknown - Anonymous, 2002	1.2
TX004PET	Turkmenistan	TX	701	3	4	Amu-Darya Basin	39.57	58.67	PET	oil and gas	Persits et al., 1998	1	1956	1	-9999	3	Darwasa gas field discovered in 1956 in the basin - production at least since 1990	Kulke, 1994 - Turkemenistan2000, year unknown	1.2
US011PET	United States of Ameri	US	2	5	11	Klamath-Sierra Nevada	39.72	-121.37	PET	gas	Petroleum Economist, 2003 - Klett et al., 1997	3	-9999	3	-9999	3	gas field - no further information available	Petroleum Economist, 2003	1.2
GR001PET	Greece	GR	350	1	1	Dinaric Alps	39.75	20.67	PET	oil	Pawlewicz et al., 2003 - Petroleum Economist, 2003	2	1997	2	-9999	4	Licenses for exploration in the Ioannina block in 1997 - companies withdrew from that area in 2002	Enterprise Oil plc, 1999 - Helenic Petroleum S.A., year unknown - Petroleum Economist, 2003	1.2
OF188PET	Italy	IT	325	1	188	Alps	39.76	16.76	PET	gas	Pawlewicz et al., 2003	3	-9999	3	-9999	3	Laura field - no further information available	Petroleum Economist, 2003	1.2
US087PET	United States of Ameri	US	2	5	87	Illinois Basin	39.77	-87.23	PET	oil	Petroleum Economist, 2003 - Klett et al., 1997	3	-9999	3	-9999	3	oil field - no further information available	Petroleum Economist, 2003	1.2
CH044PET	China	CH	710	3	44	Ordos Basin	39.83	108.88	PET	gas	Steinshouer et al., 1999	3	-9999	3	-9999	3	no confirmation of Petroleum Economist	Petroleum Economist, 2003	1.2
AL002PET	Albania	AL	339	1	2	Adriatic Basin	39.97	20.13	PET	gas	Pawlewicz et al., 2003 - Kulke, 1994	1	1989	1	1998	2	Delvina field found in 1989 and in 1998 an agreement for the development was signed	Anonymous, 2001 - Kulke, 1994 - EBRD, 1999	1.2
TI002PET	Tajikistan	TI	702	3	2	Tian Shan Foldbelt	39.98	69.04	PET	oil and gas	Persits et al., 1998 - Earth Sciences and Resources Institute, 1995 - Talwani et al., 1998 -	3	1969	1	-9999	3	Beurdeshik field found in 1969	Earth Sciences and Resources Institute, 1995	1.2
KG001PET	Kyrgyzstan	KG	703	3	1	Fergana Basin	39.98	69.87	PET	oil and gas	Persits et al., 1998	1	1974	1	-9999	3	Karagachi-Tamchi fields discovered in 1974 - Beshkent-Togap field discovered in 1976 - gas production in Kyrgyzstan since 1969	Petroleum Economist, 2003 - EIA, 1994 - INOGATE, 2003a	1.2
US038PET	United States of Ameri	US	2	5	38	Uinta-Piceance Basins	39.99	-109.69	PET	oil and gas	Earth Sciences and Resources Institute, 1995 - Petroleum Economist, 2003 - Klett et al., 199	1	1945	1	-9999	3	White River field found in 1890	Spencer, 1995	1.2
CH016PET	China	CH	710	3	16	Jiuquan Minle Wuwei Basin	40.05	97.74	PET	oil	Steinshouer et al., 1999	1	1945	1	1945	1	Laojunmiao field came on stream in 1939	Petroleum Economist, 2003 - OilChina, 2003f	1.2
AJ004PET	Azerbaijan	AJ	373	1	4	South Caspian Basin	40.06	49.15	PET	oil and gas	Persits et al., 1998	1	1945	1	1945	1	first well in the world drilled at Bibi-Heybat in 1846 - development of oil fields in 1875	Mir-Babayev, 2002	1.2
OF194PET	Japan	JA	740	3	194	Japan Volcanic Arc/Accreted T	40.07	139.75	PET	oil and gas	Steinshouer et al., 1999	1	1972	2	-9999	3	discovered at least 1972	Kulke, 1994	1.2
US035PET	United States of Ameri	US	2	5	35	Denver Basin	40.08	-105.38	PET	gas	Petroleum Economist, 2003 - Klett et al., 1997	3	-9999	3	-9999	3	gas fields - no further information available	Petroleum Economist, 2003	1.2
KG002PET	Kyrgyzstan	KG	703	3	2	Fergana Basin	40.1	71.24	PET	oil and gas	Persits et al., 1998	1	1955	1	-9999	3	Sarykamysh field discovered in 1955 - Sarytok field discovered in 1963 - gas production in Kyrgyzstan since 1969	Petroleum Economist, 2003 - EIA, 1994 - INOGATE, 2003a	1.2
US037PET	United States of Ameri	US	2	5	37	Eastern Great Basin	40.17	-111.61	PET	oil and gas	Petroleum Economist, 2003 - Klett et al., 1997	1	1954	1	1954	1	Eagle Springs field discovered in 1954 and came on stream in the same year	Peterson et al., 1995 - Anonymous, 2001	1.2
US078PET	United States of Ameri	US	2	5	78	Appalachian Basin	40.17	-80.46	PET	oil and gas	Earth Sciences and Resources Institute, 1995 - Petroleum Economist, 2003 - Klett et al., 199	1	1945	1	1945	1	Drake well found in 1859 and production commenced in the same year - Bradford field discovered in 1871	Earth Sciences and Resources Institute, 1995 - Ryder, 1995a	1.2
OF033PET	Azerbaijan	AJ	373	1	33	South Caspian Basin	40.2	50.55	PET	oil and gas	Persits et al., 1998	1	1945	2	1945	1	first oil well put into production in 1924	Mir Babayev, 2003	1.2
TI001PET	Tajikistan	TI	702	3	1	Fergana Basin	40.28	70.24	PET	oil and gas	Persits et al., 1998	1	1945	1	-9999	3	Kim field discovered in 1908 - oil production at least since 1981 in the whole basin - gas production at least since 1979 in the w	EIA, 1994	1.2
US081PET	United States of Ameri	US	2	5	81	Cincinnati Arch	40.3	-84.48	PET	oil and gas	Earth Sciences and Resources Institute, 1995 - Petroleum Economist, 2003 - Klett et al., 199	1	1945	1	1945	1	Lima-Indiana field discovered in 1876/84 and was under production in 1886	Earth Sciences and Resources Institute, 1995 - Ryder, 1995c - Petroleum Economist, 2003	1.2
OF124PET	Greece	GR	350	1	124	Aegean	40.3	22.86	PET	oil	Pawlewicz et al., 2003 - Petroleum Economist, 2003	2	1989	1	-9999	4	Epanomi field found in 1989 - exploitation was concerned in 1999	Woodruff, year unknown - Anonymous, 1999 - Petroleum Economist, 2003	1.2
AJ001PET	Azerbaijan	AJ	373	1	1	Kura Basin	40.35	47.11	PET	oil and gas	Persits et al., 1998	4	-9999	3	-9999	4	Akstafa block under exploration	Alexander's Gas and Oil Connections, 1998	1.2
CH014PET	China	CH	710	3	14	Altunshan Fold Belt	40.37	97.2	PET	oil	Steinshouer et al., 1999	3	-9999	3	-9999	3	no information available - fields could not be identified due to the fact that they are close to the other basin		1.2
OF078PET	China	CH	710	3	78	Luxi Jiaoliao Uplift	40.38	121.81	PET	oil	Steinshouer et al., 1999	3	-9999	3	-9999	3	no confirmation of Petroleum Economist - no further information available	Petroleum Economist, 2003	1.2
TX005PET	Turkmenistan	TX	701	3	5	Amu-Darya Basin	40.41	61.39	PET	oil and gas	Persits et al., 1998	1	1966	1	-9999	3	Achak field found in 1966 - production at least since 1990 in the basin	Kulke, 1994 - Turkmenistan2000, year unknown - Earth Sciences and Resources Institute, 1995	1.2
US039PET	United States of Ameri	US	2	5	39	Park Basins	40.42	-106.66	PET	oil	Petroleum Economist, 2003 - Klett et al., 1997	1	1945	1	1945	1	Sherman field found in 1926 and oil production commenced in the same year	Wandrey et al., 1995	1.2
OF319PET	Spain	SP	230	1	319	Iberic Cordillera	40.56	1.11	PET	oil and gas	Pawlewicz et al., 2003	1	1970	1	2002	2	Amposta Marino field found in 1970 - Montanazo D-Casablanca field producing at least since 2002	Kulke, 1994 - Oranje-Nassau Energie B.V., 2002 - Petroleum Economist, 2003	1.2
US009PET	United States of Ameri	US	2	5	9	Northern Coastal	40.58	-124.01	PET	gas	Petroleum Economist, 2003 - Klett et al., 1997	1	1945	1	1945	1	Tompkins Hill field under production since 1937	Stanley, 1995	1.2
OF125PET	Greece	GR	350	1	125	Aegean	40.68	24.76	PET	oil and gas	Pawlewicz et al., 2003 - Petroleum Economist, 2003	1	1972	1	1981	1	Kavala field discovered in 1972, Kavala and Prinos fields came on stream in 1981 and the North Prinos field in 1996	ICAP, year unknown - Petroleum Economist, 2003	1.2
UZ006PET	Uzbekistan	UZ	704	3	6	Fergana Basin	40.71	71.72	PET	oil and gas	Persits et al., 1998	1	1945	1	-9999	3	Andizhan field discovered in 1935 - oil production at least since 1981 in the whole basin - gas production at least since 1979 in	Anonymous, 2001 - Petroleum Economist, 2003 - EIA, 1994	1.2
CH015PET	China	CH	710	3	15	Tian Shan Foldbelt	40.76	97.78	PET	oil	Steinshouer et al., 1999	3	-9999	3	-9999	3	no information available - fields could not be identified due to the fact that they are so close to the other basin	Petroleum Economist, 2003	1.2
AL001PET	Albania	AL	339	1	1	Adriatic Basin	40.79	19.75	PET	oil and gas	Pawlewicz et al., 2003 - Kulke, 1994	1	1945	1	1945	1	Kucova field discovered in 1928 and came on stream in 1935	Kulke, 1994	1.2
AL001PET	Albania	AL	339	1	1	Adriatic Basin	40.79	19.75	PET	oil and gas	Pawlewicz et al., 2003 - Kulke, 1994	1	1945	1	1945	1	Kucova field discovered in 1928 and came on stream in 1935	Kulke, 1994	1.2
AJ003PET	Azerbaijan	AJ	373	1	3	Great Caucasus Foldbelt	40.79	49.25	PET	oil and gas	Persits et al., 1998	3	-9999	3	-9999	3	no information available		1.2
US082PET	United States of Ameri	US	2	5	82	Cincinnati Arch	40.88	-86.75	PET	oil	Petroleum Economist, 2003 - Klett et al., 1997	3	-9999	3	-9999	3	oil fields - no further information available	Petroleum Economist, 2003	1.2
OF186PET	Italy	IT	325	1	186	Adriatic Basin	40.9	18.47	PET	oil and gas	Pawlewicz et al., 2003 - INA_b, year unknown	1	1980	2	1993	2	Aquila field discovered around 1980 and development in 1993	Kulke, 1994 - Michelotti, 2004	1.2
OF344PET	Turkey	TU	640	2	344	Aegean	40.93	28.2	PET	gas	Pawlewicz et al., 2003	1	1997	2	1997	1	Kuzey field came on stream in 1997	Kulke, 1994 - EIA, 2004b	1.2
US034PET	United States of Ameri	US	2	5	34	Denver Basin	41.04	-104.31	PET	oil and gas	Petroleum Economist, 2003 - Klett et al., 1997	1	1945	2	-9999	3	Greasewood field found in 1930	Higley et al., 1995	1.2
IT007PET	Italy	IT	325	1	7	Tuscany-Latium-Paola	41.08	14.09	PET	gas	Pawlewicz et al., 2003	3	-9999	3	-9999	3	no confirmation of Petroleum Economist - no further information available	Petroleum Economist, 2003	1.2
US086PET	United States of Ameri	US	2	5	86	Illinois Basin	41.13	-87.69	PET	oil	Petroleum Economist, 2003 - Klett et al., 1997	3	-9999	3	-9999	3	oil field - no further information available	Petroleum Economist, 2003	1.2
AJ002PET	Azerbaijan	AJ	373	1	2	Middle Caspian Basin	41.13	48.83	PET	oil and gas	Persits et al., 1998	1	1945	1	1945	1	information just for the whole basin - only a very small part of it lies in Azerbaijan, therefore the information is not absolutel	Ulmishek, 2001b	1.2
KG003PET	Kyrgyzstan	KG	703	3	3	Fergana Basin	41.22	72.45	PET	oil and gas	Persits et al., 1998	1	1945	1	-9999	3	Maylisay field discovered in 1901 - gas production in Kyrgyzstan since 1969	Petroleum Economist, 2003 - Anonymous, 2001 - INOGATE, 2003a	1.2
OF345PET	Turkey	TU	640	2	345	Thrace/Samsun	41.26	31.09	PET	gas	Pawlewicz et al., 2003	2	1976	1	-9999	4	Akcakoca well found in 1976 but turned out to be uneconomic	Tuerkiye Petrollerie A.O., 2002 - Kulke, 1994	1.2
US077PET	United States of Ameri	US	2	5	77	Michigan Basin	41.27	-84.89	PET	oil	Petroleum Economist, 2003 - Klett et al., 1997	3	-9999	3	-9999	3	oil field - field could not be identified due to the high concentration in that area - no further information available	Petroleum Economist, 2003	1.2
TU001PET	Turkey	TU	640	2	1	Thrace/Samsun	41.34	27.45	PET	oil and gas	Pawlewicz et al., 2003	1	1970	1	-9999	3	Hamitabat field discovered in 1970	Anonymous, 2001 - Kulke, 1994	1.2
US032PET	United States of Ameri	US	2	5	32	Southwestern Wyoming	41.4	-105.39	PET	oil	Petroleum Economist, 2003 - Klett et al., 1997	3	-9999	3	-9999	3	oil field - field could not be identified due to the high concentration in that area - no further information available	Petroleum Economist, 2003	1.2
CH035PET	China	CH	710	3	35	Bohaiwan Basin	41.4	122.39	PET	oil	Steinshouer et al., 1999	1	1969	1	1969	2	Liaohe fields discovered in 1969 and started operating in 1960s	Petroleum Economist, 2003 - CNPC _5088, year unknown - Kryopak, year unknown	1.2
CH008PET	China	CH	710	3	8	Tarim Basin	41.48	83.58	PET	oil and gas	Steinshouer et al., 1999	1	1988	1	1989	2	Lunnan field discovered in 1988	CNPC_8803, year unknown - Petroleum Economist, 2003	1.2
IT006PET	Italy	IT	325	1	6	Tuscany-Latium-Paola	41.54	13.49	PET	oil	Pawlewicz et al., 2003	1	-9999	3	-9999	3	Ripi field under production	Sibir Energy PLC, 2002 - Petroleum Economist, 2003	1.2
US031PET	United States of Ameri	US	2	5	31	Southwestern Wyoming	41.57	-108.46	PET	oil and gas	Petroleum Economist, 2003 - Klett et al., 1997	1	1945	1	1945	1	Lost Soldier field discovered in 1916 and Rock River field commenced production in 1918	Law, 1995 - Anonymous, 2003a	1.2
GG002PET	Georgia	GG	372	1	2	Kura basin	41.57	45.45	PET	oil and gas	Persits et al., 1998	1	1945	1	1945	1	first commercial production in 1930	World Energy Council, 2001ae - NRMBSR, year unknown	1.2
CH007PET	China	CH	710	3	7	Tarim Basin	41.58	80.25	PET	oil	Steinshouer et al., 1999	3	-9999	3	-9999	3	no confirmation of Petroleum Economist	Petroleum Economist, 2003	1.2
IT004PET	Italy	IT	325	1	4	Alps	41.59	14.92	PET	oil and gas	Pawlewicz et al., 2003	1	1945	1	1996	2	oil in the Val d┤Agri area found in 1902 and the first production commenced in 1996 - no information about earlier production in t	Colajacomo, year unknown - European Investment Bank, 2002 - Petroleum Economist, 2003	1.2
MK001PET	Macedonia	MK	343	1	1	Alps	41.66	22.08	PET	oil	Pawlewicz et al., 2003	3	-9999	3	-9999	3	no confirmation of Petroleum Economist - no further inforamtion available	Petroleum Economist, 2003	1.2
TX002PET	Turkmenistan	TX	701	3	2	Karabogaz-Karakum High	41.67	58.82	PET	gas	Persits et al., 1998	3	-9999	3	-9999	3	no information available		1.2
US033PET	United States of Ameri	US	2	5	33	Wyoming Thrust Belt	41.76	-111	PET	oil and gas	Earth Sciences and Resources Institute, 1995 - Petroleum Economist, 2003 - Klett et al., 199	1	1975	1	1986	1	Pineview field discovered in 1975 and Whitney Canyon field was put into production in 1986	Powers, 1995 - Supreme Court of Wyoming, 2000	1.2
CH034PET	China	CH	710	3	34	Taihangshang Yanshan Fold Bel	41.98	121.39	PET	oil	Steinshouer et al., 1999	3	-9999	3	-9999	3	no confirmation of Petroleum Economist - no further information available	Petroleum Economist, 2003	1.2
US076PET	United States of Ameri	US	2	5	76	Michigan Basin	42.14	-83.43	PET	oil	Petroleum Economist, 2003 - Klett et al., 1997	3	-9999	3	-9999	3	oil field - field could not be identified due to the high concentration in that area - no further information available	Petroleum Economist, 2003	1.2
SP003PET	Spain	SP	230	1	3	Tajo-Duero Basin	42.37	-2.67	PET	oil	Pawlewicz et al., 2003	3	-9999	3	-9999	3	no confirmation of Petroleum Economist - no further information available	Petroleum Economist, 2003	1.2
OF199PET	Japan	JA	740	3	199	Ishikari Hidaka Basin	42.4	141.74	PET	gas	Steinshouer et al., 1999	3	-9999	3	-9999	3	no information available - no confirmation of Petroleum Economist	Petroleum Economist, 2003	1.2
GG001PET	Georgia	GG	372	1	1	Rioni Basin	42.41	41.83	PET	oil and gas	Persits et al., 1998	2	1975	2	-9999	4	several discoveries in the 1970s - Chaladidi East, Supsa and Shromisubani field under development	EIA, 2002d - Adamia et al., year unknown - Petroleum Economist, 2003 - NRMBSR, year unknown	1.2
CH032PET	China	CH	710	3	32	Erlian Basin	42.44	112.63	PET	oil	Steinshouer et al., 1999	1	1997	2	1997	2	Erlian oil fields producing at least since 1997	InfoPetro, 2004	1.2
CA019PET	Canada	CA	20	5	19	Algonquin Arch-Michigan Basin	42.46	-82.15	PET	oil and gas	Earth Sciences and Resources Institute, 1995 - Petroleum Economist, 2003 - Klett et al., 199	1	1945	1	1945	1	Oil Springs field discovered in 1858 - oil production in Enniskillen Township commenced in 1857	Kulke, 1995 - Oil Museum of Canada, year unknown	1.2
OF298PET	Russia	RS	365	1	298	Middle Caspian Basin	42.53	48.08	PET	oil and gas	Persits et al., 1998	4	1974	1	-9999	4	Inchkhe More field discovered in 1974	Ulmishek, 2001b - Caspian Energy, year unknown	1.2
SP005PET	Spain	SP	230	1	5	Iberic Cordillera	42.57	-0.39	PET	gas	Pawlewicz et al., 2003	2	1978	1	-9999	4	Serrablo field discovered in 1978 and was on stream until 1989	Kulke, 1994 - Petroleum Economist, 2003	1.2
JA003PET	Japan	JA	740	3	3	Japan Volcanic Arc/Accreted T	42.58	140.31	PET	gas	Steinshouer et al., 1999	3	-9999	3	-9999	3	no information available		1.2
OF187PET	Italy	IT	325	1	187	Alps	42.66	14.52	PET	oil and gas	Pawlewicz et al., 2003 - INA_b, year unknown	1	1975	1	1982	2	Rospo Mare field found in 1975 and a pilot project with horizontal drilling started in 1982	Anonymous, 2001 - Kulke, 1994 - Shirley, 2000 - Petroleum Economist, 2003	1.2
UZ001PET	Uzbekistan	UZ	704	3	1	Middle Caspian Basin	42.67	56.39	PET	gas	Persits et al., 1998	3	-9999	3	-9999	3	no information available		1.2
SP001PET	Spain	SP	230	1	1	Spanish Trough-Cantabrian Zon	42.69	-3.8	PET	oil and gas	Pawlewicz et al., 2003	1	1964	1	1966	1	Ayoluengo field discovered in 1964 and came on stream in 1966	Kulke, 1994 - World Energy Council, 2001bu - Petroleum Economist, 2003	1.2
SP004PET	Spain	SP	230	1	4	Iberic Cordillera	42.74	-2.07	PET	gas	Pawlewicz et al., 2003	3	-9999	3	-9999	3	no confirmation of Petroleum Economist - no further information available	Petroleum Economist, 2003	1.2
KZ021PET	Kazakhstan	KZ	705	3	21	Middle Caspian Basin	42.77	54.21	PET	gas	Persits et al., 1998	3	-9999	3	-9999	3	Koksuy field - no further information available	Petroleum Economist, 2003	1.2
SP002PET	Spain	SP	230	1	2	Spanish Trough-Cantabrian Zon	42.81	-2.79	PET	gas	Pawlewicz et al., 2003	2	1960	1	-9999	4	Castillo field found in 1960 and was under production until 1981	Kulke, 1994 - The Petroleum Economist, 2003	1.2
CA020PET	Canada	CA	20	5	20	Algonquin Arch-Michigan Basin	42.92	-80.03	PET	gas	Earth Sciences and Resources Institute, 1995 - Petroleum Economist, 2003 - Klett et al., 199	3	-9999	3	-9999	3	Several gas fields - no further information available	Petroleum Economist, 2003	1.2
OF209PET	Kazakhstan	KZ	705	3	209	Middle Caspian Basin	42.93	51.35	PET	oil and gas	Persits et al., 1998 - Earth Sciences and Resources Institute, 1995 - Petroleum Economist, 2	3	2001	1	-9999	3	Rakushechnoye field found in 2001	Earth Sciences and Resources Institute, 1995 - Petroleum Economist, 2003	1.2
JA009PET	Japan	JA	740	3	9	Ishikari Hidaka Basin	42.94	141.87	PET	oil and gas	Steinshouer et al., 1999	1	1945	2	1945	1	no information about the first discovery but the Ishikari field was put into production in 1887	Kulke, 1994	1.2
BU004PET	Bulgaria	BU	355	1	4	West Black Sea Basin	42.98	27.68	PET	gas	Pawlewicz et al., 2003	3	-9999	3	-9999	3	Staro Orjahovo field - no further information available	Petroleum Economist, 2003	1.2
OF060PET	Bulgaria	BU	355	1	60	West Black Sea Basin	42.98	28.2	PET	gas	Pawlewicz et al., 2003	2	1984	1	-9999	4	Samotino More well drilled in 1984 - production was prospected for 2002, but there is no further information	Melrose Resources, 2001 - Kulke, 1994	1.2
CH006PET	China	CH	710	3	6	Turpan Basin	43.02	90.24	PET	oil and gas	Steinshouer et al., 1999	4	-9999	3	-9999	4	talks about the development of the Quiling field	Petroleum Economist, 2003 - CTC, 2003	1.2
US075PET	United States of Ameri	US	2	5	75	Michigan Basin	43.04	-85.08	PET	oil and gas	Petroleum Economist, 2003 - Klett et al., 1997	1	1945	1	1945	1	Port Huron field commenced production in 1886	Dolton, 1995	1.2
US030PET	United States of Ameri	US	2	5	30	Wind River Basin	43.06	-108.22	PET	oil and gas	Petroleum Economist, 2003 - Klett et al., 1997	1	1945	1	1945	1	Dallas Dome field found in 1883/4 and came on stream in the same years	Roberts et al., 2004 - Fox et al., 1995b - Wyoming Energy Commission, 2002	1.2
OF102PET	Croatia	HR	344	1	102	Alps	43.3	16.46	PET	gas	Pawlewicz et al., 2003 - Kulke, 1994 - INA_b, year unknown	3	-9999	3	-9999	3	no confirmation of Petroleum Economist - no further information available	Petroleum Economist, 2003	1.2
BU002PET	Bulgaria	BU	355	1	2	Carpathian-Balkanian Basin	43.34	24.13	PET	oil and gas	Pawlewicz et al., 2003	1	1962	1	1966	1	Dolni Dabnik field discovered in 1962 - Chiren field commenced production in 1966	Anonymous, 2001 - Kulke, 1994 - Petroleum Economist, 2003	1.2
OF193PET	Japan	JA	740	3	193	Japan Volcanic Arc/Accreted T	43.34	141.22	PET	oil	Steinshouer et al., 1999	3	-9999	3	-9999	3	no information available - no confirmation of Petroleum Economist	Petroleum Economist, 2003	1.2
FR010PET	France	FR	220	1	10	Pyrenean Foothills-Ebro Basin	43.36	-0.09	PET	oil and gas	Pawlewicz et al., 2003	1	1945	1	1957	1	St. Marcet field discovered in 1939 - Lacq field commenced production in 1957	Kulke, 1994 - MinistÞre de l'╔conomie, des Finances et de l'Industrie, 2002 - Petroleum Economist, 2003	1.2
OF185PET	Italy	IT	325	1	185	Adriatic Basin	43.37	14.05	PET	oil	Pawlewicz et al., 2003 - INA_b, year unknown	1	1979	1	-9999	3	Sarago Mare field discovered in 1979	Anonymous, 2001 - Petroleum Economist, 2003	1.2
KZ020PET	Kazakhstan	KZ	705	3	20	Middle Caspian Basin	43.38	52.16	PET	oil and gas	Persits et al., 1998 - Earth Sciences and Resources Institute, 1995	1	1961	1	1972	1	Uzen and Zhetybay fields found in 1961 - first gas flows from the South Zhetybay field in 1972	Ulmishek, 2001b	1.2
CH031PET	China	CH	710	3	31	Erlian Basin	43.42	111.9	PET	oil	Steinshouer et al., 1999	1	1997	2	1997	2	Erlian oil fields producing at least since 1997	InfoPetro, 2004	1.2
JA002PET	Japan	JA	740	3	2	Japan Volcanic Arc/Accreted T	43.42	141.47	PET	oil	Steinshouer et al., 1999	3	-9999	3	-9999	3	no confirmation of Petroleum Economist	Petroleum Economist, 2003	1.2
OF059PET	Bulgaria	BU	355	1	59	West Black Sea Basin	43.47	28.81	PET	oil	Pawlewicz et al., 2003 - Petroleum Economist, 2003	4	-9999	3	-9999	4	block still under exploration in 2004 - offsetting of the onshore Tyulenovo field	Melrose Resources, 2004 - Petroleum Economist, 2003	1.2
FR008PET	France	FR	220	1	8	Massif Central	43.51	3.38	PET	oil	Pawlewicz et al., 2003	2	-9999	3	-9999	4	oil seeps known since the ancient world	Kulke, 1994 - Expedia Inc., 2004a	1.2
BU003PET	Bulgaria	BU	355	1	3	West Black Sea Basin	43.55	28.32	PET	oil and gas	Pawlewicz et al., 2003	1	1951	1	1954	1	Tyulenovo field found in 1951 and came on stream in 1954	Kulke, 1994 - EasternOilServices Inc., 2003	1.2
SR002PET	Serbia/Montenegro	SR	-9999	1	2	Alps	43.56	21.41	PET	oil and gas	Pawlewicz et al., 2003	2	-9999	3	-9999	4	Aleksinac oil-shale deposit not under production in 2003 - Senon Trench field	Marcon International, Inc., 2003 - Petroleum Economist, 2003	1.2
OF318PET	Spain	SP	230	1	318	Pyrenean Foothills-Ebro Basin	43.58	-2.78	PET	gas	Pawlewicz et al., 2003	2	1978	2	-9999	4	Gaviota field discovered in 1978 and under production until 1995	Kulke, 1994 - Yahoo! Inc, 2002b - Petroleum Economist, 2003	1.2
UZ003PET	Uzbekistan	UZ	704	3	3	North Ustyurt Basin	43.65	58.28	PET	oil and gas	Persits et al., 1998	1	1964	1	-9999	3	production at least since the late 1960s in the whole basin	Ulmishek, 2001e	1.2
FR009PET	France	FR	220	1	9	Lion-Camargue	43.67	4.29	PET	oil	Pawlewicz et al., 2003	2	-9999	3	-9999	4	bitumen seep	Kulke, 1994 - Expedia Inc., 2004b	1.2
IT005PET	Italy	IT	325	1	5	Tuscany-Latium-Paola	43.68	10.45	PET	gas	Pawlewicz et al., 2003	3	-9999	3	-9999	3	no confirmation of Petroleum Economist - no further information available	Petroleum Economist, 2003	1.2
OF317PET	Spain	SP	230	1	317	Spanish Trough-Cantabrian Zon	43.69	-4.84	PET	oil	Pawlewicz et al., 2003	3	-9999	3	-9999	3	no confirmation of Petroleum Economist - no further information available	Petroleum Economist, 2003	1.2
IT003PET	Italy	IT	325	1	3	Alps	43.69	10.95	PET	gas	Pawlewicz et al., 2003	3	-9999	3	-9999	3	no confirmation of Petroleum Economist - no further information available	Petroleum Economist, 2003	1.2
OF101PET	Croatia	HR	344	1	101	Adriatic Basin	43.71	15.14	PET	oil	Pawlewicz et al., 2003 - Kulke, 1994 - INA_b, year unknown	2	1997	2	-9999	4	Aiza-Laura field: Production Sharing Agreement signed in 1997 - production expected for 2005	INA_a, year unknown - INA_b, year unknown - Platts, year unknown	1.2
CH033PET	China	CH	710	3	33	Yitong Graben	43.73	125.68	PET	oil	Steinshouer et al., 1999	3	-9999	3	-9999	3	no confirmation of Petroleum Economist - no further information available	Petroleum Economist, 2003	1.2
OF073PET	Canada	CA	20	5	73	Scotian Shelf	43.8	-61.42	PET	oil and gas	Earth Sciences and Resources Institute, 1995 - Petroleum Economist, 2003 - Klett et al., 199	1	1973	1	1992	1	Cohasset field found in 1973 and commenced production in 1992	AGRA Earth and Environmental Limited, 1998 - Petroleum Economist, 2003	1.2
US028PET	United States of Ameri	US	2	5	28	Powder River Basin	43.88	-105.65	PET	oil and gas	Earth Sciences and Resources Institute, 1995 - Petroleum Economist, 2003 - Klett et al., 199	1	1945	1	1945	1	Salt Creek field found in 1906/1908 and under production at least since 1911	Earth Sciences and Resources Institute, 1995 - Flores et al., 2001 - Dolton et al., 1995	1.2
BU001PET	Bulgaria	BU	355	1	1	Carpathian-Balkanian Basin	44.02	22.77	PET	gas	Pawlewicz et al., 2003	3	-9999	3	-9999	3	Gomotartsi field - no further information available - no confirmation of Petroleum Economist	Kulke, 1994 - Petroleum Economist, 2003	1.2
OF208PET	Kazakhstan	KZ	705	3	208	Middle Caspian Basin	44.02	50.71	PET	oil	Persits et al., 1998 - Petroleum Economist, 2003	3	-9999	3	-9999	3	Zholaskan (Skaliskoye More) - no further information available	Petroleum Economist, 2003	1.2
OF072PET	Canada	CA	20	5	72	Scotian Shelf	44.03	-59.62	PET	gas	Earth Sciences and Resources Institute, 1995 - Petroleum Economist, 2003 - Klett et al., 199	2	1979	1	-9999	4	Venture field discovered in 1979 and is expected to come on stream in 2004	Earth Sciences and Resources Institute, 1995 - Cook et al., 2004	1.2
CH003PET	China	CH	710	3	3	Junggar Basin	44.06	86.2	PET	oil and gas	Steinshouer et al., 1999	3	-9999	3	-9999	3	Yaniqhai and Qitai fields - no further information available	Petroleum Economist, 2003	1.2
CH004PET	China	CH	710	3	4	Junggar Basin	44.1	87.91	PET	gas	Steinshouer et al., 1999	3	-9999	3	-9999	3	no confirmation of Petroleum Economist	Petroleum Economist, 2003	1.2
OF100PET	Croatia	HR	344	1	100	Po Basin	44.12	13.87	PET	gas	Pawlewicz et al., 2003 - Kulke, 1994 - INA_b, year unknown	1	1977	1	1999	1	Ivana field found in 1977 and came on stream in 1999	Lindquist, 1999a - Petroleum Economist, 2003 - Hall et al., 2000 - Yahoo! Inc, 2002a	1.2
OF279PET	Romania	RO	360	1	279	West Black Sea Basin	44.17	30.13	PET	gas	Pawlewicz et al., 2003	2	2000	1	-9999	4	Doina field discovered in 2000 - no production was planned in 2001	USI ROMANIA, 2001 - Sterling Resources, 2001 - Petroleum Economist, 2003	1.2
KZ024PET	Kazakhstan	KZ	705	3	24	Chu-Sarysu Basin	44.24	71.42	PET	gas	Persits et al., 1998 - Earth Sciences and Resources Institute, 1995	1	1975	1	2003	2	Amangel'dy field found in 1975 and planned to commence production in 2003	Earth Sciences and Resources Institute, 1995 - Alexander's Gas & Oil Connections, 2001	1.2
FR007PET	France	FR	220	1	7	Massif Central	44.25	4.26	PET	oil	Pawlewicz et al., 2003	3	-9999	3	-9999	3	no confirmation of Petroleum Economist - no further information available	Petroleum Economist, 2003	1.2
CH002PET	China	CH	710	3	2	Junggar Basin	44.25	84.77	PET	oil	Steinshouer et al., 1999	1	1945	1	1950	2	Dushanzi field discovered in 1897 - agreement in 1950 about the development of the Dushanzi field	Kulke, 1994 - Petroleum Economist, 2003 - CNPC_5088, year unknown	1.2
MG001PET	Mongolia	MG	712	3	1	Gobi Basin	44.29	109.84	PET	oil	Steinshouer et al., 1999	2	1945	1	1950	1	Zuunbayan field discovered in 1940 and it was producing from 1950 to 1966	Kulke, 1994 - 1Up Info, 1989b	1.2
US029PET	United States of Ameri	US	2	5	29	Big Horn Basin	44.3	-108.74	PET	oil and gas	Earth Sciences and Resources Institute, 1995 - Petroleum Economist, 2003 - Klett et al., 199	1	1945	1	1945	1	Garland field discovered in 1906, Greybull field in 1907 and Elk Basin field in 1915 - Elk Basin field came online in 1915	Earth Sciences and Resources Institute, 1995 - Fox et al., 1995a - Huson et al., 2001	1.2
UZ002PET	Uzbekistan	UZ	704	3	2	North Ustyurt Basin	44.35	57.73	PET	gas	Persits et al., 1998	1	1964	1	-9999	3	production at least since the late 1960s in the whole basin	Ulmishek, 2001e	1.2
FR011PET	France	FR	220	1	11	Aquitaine Basin	44.43	-0.94	PET	oil	Pawlewicz et al., 2003	1	1954	1	1954	1	Parentis field found in 1954 and went online in the same year	Kulke, 1994 - Laherrere, 2001 - Petroleum Economist, 2003	1.2
OF184PET	Italy	IT	325	1	184	Po Basin	44.45	13.12	PET	gas	Pawlewicz et al., 2003 - INA_b, year unknown	1	1968	1	-9999	3	Porto Garibaldi field found in 1968	Lindquist, 1999a	1.2
OF278PET	Romania	RO	360	1	278	West Black Sea Basin	44.55	29.34	PET	oil	Pawlewicz et al., 2003	1	1987	2	1987	1	Lebada field commenced production in 1987	Kulke, 1994 - S.N.P. PETROM S.A., 2004 - Petroleum Economist, 2003	1.2
CH029PET	China	CH	710	3	29	Songliao Basin	44.58	123.67	PET	oil	Steinshouer et al., 1999	3	-9999	3	-9999	3	fields could not be identified due to the high concentration of the other fields in the basin	Petroleum Economist, 2003	1.2
RS019PET	Russia	RS	365	1	19	Middle Caspian Basin	44.59	44.85	PET	oil and gas	Persits et al., 1998 - Earth Sciences and Resources Institute, 1995	1	1945	1	1945	1	Starogroznyy field found in 1893 and Berekey field in 1899 - first production took place in 1893 - several giant oil fields in the	Ulmishek, 2001b - Earth Sciences and Resources Institute, 1995	1.2
CH005PET	China	CH	710	3	5	Junggar Basin	44.6	88.8	PET	oil	Steinshouer et al., 1999	3	-9999	3	-9999	3	giant Huoshaoshan field - no further information available	Kulke, 1994 - Petroleum Economist, 2003	1.2
BK001PET	Bosnia-Herzegovina	BK	346	1	1	Pannonian Basin	44.64	18.56	PET	oil	Pawlewicz et al., 2003	2	-9999	3	-9999	4	Obudovac and Bijeljuna wells - no further information available - no confirmation of Petroleum Economist	Kulke, 1994 - CIA, 2003d - Petroleum Economist, 2003	1.2
OF297PET	Russia	RS	365	1	297	Middle Caspian Basin	44.66	48.74	PET	oil and gas	Persits et al., 1998 - Petroleum Economist, 2003	3	2001	1	-9999	3	Korchagina and Rakushechnoe fields found in 2001	Alekperov, 2002 - Petroleum Economist, 2003	1.2
RS018PET	Russia	RS	365	1	18	Northeast Black Sea Shelf	44.69	37.8	PET	oil and gas	Persits et al., 1998	3	-9999	3	-9999	3	no information available - fields could not be identified due to the high concentration in that area	Petroleum Economist, 2003	1.2
IT002PET	Italy	IT	325	1	2	Po Basin	44.78	10.57	PET	oil and gas	Pawlewicz et al., 2003	1	1945	1	1952	1	Caviaga field found in 1944 and the Cornegliano field in the Caviaga concession came on stream in 1952	Kulke, 1994 - Boll. Uff. Degli Idrocarburi E Della Geotermia, 2002	1.2
CH030PET	China	CH	710	3	30	Erlian Basin	44.83	115.75	PET	oil	Steinshouer et al., 1999	1	1997	2	1997	2	Erlian oil fields producing at least since 1997	InfoPetro, 2004	1.2
KZ017PET	Kazakhstan	KZ	705	3	17	North Ustyurt Basin	44.87	54	PET	oil and gas	Persits et al., 1998	3	-9999	3	-9999	3	production at least since the late 1960s in the whole basin	Ulmishek, 2001e	1.2
US027PET	United States of Ameri	US	2	5	27	Powder River Basin	45.01	-106.99	PET	oil	Petroleum Economist, 2003 - Klett et al., 1997	3	-9999	3	-9999	3	oil fields - fields could not be identified due to the high concentration in that area - no further information available	Petroleum Economist, 2003	1.2
JA001PET	Japan	JA	740	3	1	Japan Volcanic Arc/Accreted T	45.04	141.93	PET	oil and gas	Steinshouer et al., 1999	3	-9999	3	-9999	3	Tenpoku basin - no confirmation of Petroleum Economist	Kulke, 1994 - Petroleum Economist, 2003	1.2
KZ016PET	Kazakhstan	KZ	705	3	16	North Ustyurt Basin	45.14	51.87	PET	oil and gas	Persits et al., 1998 - Earth Sciences and Resources Institute, 1995	1	1974	1	-9999	3	Karanzanbas field discovered in 1974 - production since the late 1960s in the whole basin - Arman field discovered in the 1980s	Ulmishek, 2001e - Anonymous, 2001 - Petroleum Economist, 2003 - Kazkommerts Securities, 2002	1.2
US024PET	United States of Ameri	US	2	5	24	Williston Basin	45.15	-104.69	PET	oil	Petroleum Economist, 2003 - Klett et al., 1997	3	-9999	3	-9999	3	oil field - field could not be identified due to the high concentration in that area - no further information available	Petroleum Economist, 2003	1.2
OF207PET	Kazakhstan	KZ	705	3	207	Middle Caspian Basin	45.18	49.99	PET	oil and gas	Persits et al., 1998 - Petroleum Economist, 2003	2	-9999	3	-9999	4	Kurmangazy field not under production yet	British Embassy, 2002 - Petroleum Economist, 2003	1.2
OF192PET	Japan	JA	740	3	192	Japan Volcanic Arc/Accreted T	45.18	141.08	PET	oil	Steinshouer et al., 1999	3	-9999	3	-9999	3	no information available - no confirmation of Petroleum Economist	Petroleum Economist, 2003	1.2
UP008PET	Ukraine	UP	369	1	8	Azov-Kuban Basin	45.21	35.84	PET	oil and gas	Persits et al., 1998	1	-9999	3	1983	1	Semenovskoye field came on stream in 1983	NJSC Chornomornaftogaz, 2001a	1.2
SR001PET	Serbia/Montenegro	SR	-9999	1	1	Pannonian Basin	45.34	20.26	PET	oil and gas	Pawlewicz et al., 2003	1	1952	2	1952	1	Jermenovci field discovered in 1952 and Velika Greda field came on sream in the same year	Francuski et al., 2003 - Dimitrijevic, year unknown	1.2
OF347PET	Ukraine	UP	369	1	347	North Crimea Basin	45.34	30.88	PET	gas	Persits et al., 1998	2	-9999	3	-9999	4	year 2002: presentation of projects for the exploration and development of the Odessa field	INOGATE, 2003c - Petroleum Economist, 2003	1.2
RO004PET	Romania	RO	360	1	4	Carpathian-Balkanian Basin	45.39	25.9	PET	oil and gas	Pawlewicz et al., 2003	1	1945	1	1945	1	first commercial oil production commenced in 1857 at Bend	Kulke, 1994 - San Joaquin Geological Society, 2002	1.2
OF348PET	Ukraine	UP	369	1	348	North Crimea Basin	45.47	31.92	PET	gas	Persits et al., 1998	1	1974	1	1983	1	Golitsyno field discovered in 1974 and put intp production in 1983	NSJC Chornomornaftogaz, 2001a	1.2
RS017PET	Russia	RS	365	1	17	Azov-Kuban Basin	45.48	39.7	PET	oil and gas	Persits et al., 1998 - Earth Sciences and Resources Institute, 1995	1	1945	1	1945	1	first exploration-well in 1864 - Maykop field found in 1909 - several discoveries in the 1930s - production at least since 1969	Kulke, 1994 - Earth Sciences and Resources Institute, 1995 - Petroleum Economist, 2003	1.2
OF296PET	Russia	RS	365	1	296	Azov-Kuban Basin	45.53	37.35	PET	oil and gas	Persits et al., 1998	3	-9999	3	-9999	3	Pribrezh field - no further information available	Petroleum Economist, 2003	1.2
CH028PET	China	CH	710	3	28	Songliao Basin	45.56	124.69	PET	oil and gas	Steinshouer et al., 1999	1	1959	1	1960	1	Daqing fields discovered in 1959 and came on stream in 1960	Petroleum Economist, 2003 - InfoPetro, 2004 - Kryopak, year unknown	1.2
HR001PET	Croatia	HR	344	1	1	Pannonian Basin	45.62	17.39	PET	oil and gas	Pawlewicz et al., 2003 - Kulke, 1994	1	1952	1	1970	2	Klostar field discovered in 1952 - production at least since the 1970s	Anonymous, 2001 - Kulke, 1994 - INA_b, year unknown	1.2
UP009PET	Ukraine	UP	369	1	9	North Crimea Basin	45.62	33.63	PET	oil and gas	Persits et al., 1998	1	-9999	3	1966	1	Glibovka field came on stream in 1966	NJSC Chornomornaftogaz, 2001a	1.2
MD002PET	Moldova	MD	359	1	2	Carpathian-Balkanian Basin	45.65	28.31	PET	oil	Persits et al., 1998	2	1957	1	-9999	4	Valen field discovered in 1957 and pilot development from 1960 to 1964 - in 2002 no oil production in Moldova	INOGATE, 2003b - EIA, 2002h - Petroleum Economist, 2003	1.2
OF351PET	Ukraine	UP	369	1	351	Azov-Kuban Basin	45.65	36.72	PET	oil and gas	Persits et al., 1998	4	-9999	3	-9999	4	fields under development	NSJC Chornomornaftogaz, 2001a - NSJC Chornomornaftogaz, 2001b	1.2
KZ023PET	Kazakhstan	KZ	705	3	23	Chu-Sarysu Basin	45.67	68.05	PET	gas	Persits et al., 1998	3	-9999	3	-9999	3	among others Pridorozh and Oppak fields - no further information available	Petroleum Economist, 2003	1.2
US025PET	United States of Ameri	US	2	5	25	Southwest Montana	45.7	-109.12	PET	oil and gas	Petroleum Economist, 2003 - Klett et al., 1997	1	1945	1	1970	2	Dry Creek field discovered in 1929 and production in the basin at least since 1970	Perry, 1995b	1.2
CH001PET	China	CH	710	3	1	Junggar Basin	45.71	85.24	PET	oil	Steinshouer et al., 1999	1	1945	1	1955	1	Karamay field discovered in 1937 and started operating in 1955	Kulke, 1994 - Petroleum Economist, 2003	1.2
US026PET	United States of Ameri	US	2	5	26	Powder River Basin	45.77	-107.61	PET	gas	Petroleum Economist, 2003 - Klett et al., 1997	3	-9999	3	-9999	3	gas field - field could not be identified due to the high concentration in that area - no further information available	Petroleum Economist, 2003	1.2
IT001PET	Italy	IT	325	1	1	Po Basin	45.87	12.25	PET	gas	Pawlewicz et al., 2003	3	-9999	3	-9999	3	gas field North of Venice - no further information available	Petroleum Economist, 2003	1.2
OF349PET	Ukraine	UP	369	1	349	Azov-Kuban Basin	45.88	35.09	PET	gas	Persits et al., 1998	1	1970	2	1981	1	Strelkovoye field put into development in 1970 and came on stream in 1981	NSJC Chornomornaftogaz, 2001a - Petroleum Economist, 2003	1.2
OF071PET	Canada	CA	20	5	71	Labrador-Newfoundland Shelf	45.9	-49.41	PET	oil and gas	Earth Sciences and Resources Institute, 1995 - Petroleum Economist, 2003 - Klett et al., 199	1	1984	1	2002	1	Terra Nova field discovered in 1984 and went online in 2002	CAPP, year unknown - Petroleum Economist, 2003	1.2
KZ018PET	Kazakhstan	KZ	705	3	18	North Ustyurt Basin	45.97	56.07	PET	gas	Persits et al., 1998 - Earth Sciences and Resources Institute, 1995	3	1966	1	-9999	3	Chagyriy-Chumyshty field found in 1966	Earth Sciences and Resources Institute, 1995	1.2
UP006PET	Ukraine	UP	369	1	6	Dobrogea Foreland	45.99	29.89	PET	oil	Persits et al., 1998	3	-9999	3	-9999	3	Sarata E field	Petroleum Economist, 2003	1.2
US008PET	United States of Ameri	US	2	5	8	Western Oregon-Washington	46.11	-123.11	PET	gas	Petroleum Economist, 2003 - Klett et al., 1997	1	1979	1	1984	2	Mist field found in 1979 and eleven pools under production in 1984	Johnson et al., 1995	1.2
MD001PET	Moldova	MD	359	1	1	Dobrogea Foreland	46.12	28.52	PET	gas	Persits et al., 1998	2	1963	1	-9999	4	Viktorov field discovered in 1963 and pilot development in 1967/68 - in 2002 no oil production in Moldova	INOGATE, 2003b - EIA, 2002h - Petroleum Economist, 2003	1.2
KZ019PET	Kazakhstan	KZ	705	3	19	North Ustyurt Basin	46.12	58.58	PET	gas	Persits et al., 1998 - Earth Sciences and Resources Institute, 1995	3	-9999	3	-9999	3	Bazhayskoye field - no further information available	Earth Sciences and Resources Institute, 1995	1.2
OF206PET	Kazakhstan	KZ	705	3	206	North Caspian Basin	46.17	52.62	PET	oil	Persits et al., 1998 - Earth Sciences and Resources Institute, 1995 - Petroleum Economist, 2	2	2000	1	-9999	4	Kashagan East field discovered in 2000 and planned to come on stream in 2005	Eni, 2003c - EIA, 2003n - Earth Sciences and Resources Institute, 1995 - Petroleum Economist, 2003	1.2
KZ022PET	Kazakhstan	KZ	705	3	22	South Turgay Basin	46.24	65.24	PET	oil and gas	Persits et al., 1998 - Earth Sciences and Resources Institute, 1995	1	1984	2	1996	2	Kumkol field discovered in 1984/85 and production at least since 1996	EIA, 2002j - Anonymous, 2001 - Earth Sciences and Resources Institute, 1995	1.2
OF350PET	Ukraine	UP	369	1	350	Azov-Kuban Basin	46.25	35.96	PET	gas	Persits et al., 1998	3	-9999	3	-9999	3	no confirmation of Petroleum Economist	Petroleum Economist, 2003	1.2
OF295PET	Russia	RS	365	1	295	Azov-Kuban Basin	46.29	37.45	PET	oil and gas	Persits et al., 1998	3	-9999	3	-9999	3	Morsk field - no further information available	Petroleum Economist, 2003	1.2
KZ015PET	Kazakhstan	KZ	705	3	15	Mugodzhary-South Emba	46.36	55.92	PET	oil	Persits et al., 1998	3	-9999	3	-9999	3	no information available - fields could not be identified due to the high concentration in that area	Petroleum Economist, 2003	1.2
RO003PET	Romania	RO	360	1	3	Transylvania	46.4	24.56	PET	gas	Pawlewicz et al., 2003	1	1945	1	1945	1	first commercial gas field found in 1909 and came on stream 1911	Kulke, 1994 - Petroleum Economist, 2003	1.2
FR006PET	France	FR	220	1	6	Jura	46.44	5.65	PET	oil and gas	Pawlewicz et al., 2003	3	-9999	3	-9999	3	Revigny field - no further information available	Petroleum Economist, 2003	1.2
RS015PET	Russia	RS	365	1	15	North Caspian Basin	46.5	47.87	PET	oil and gas	Persits et al., 1998 - Earth Sciences and Resources Institute, 1995	1	1976	1	1986	1	Astrakhan field found in 1976 and first gas was struck in 1986	Earth Sciences and Resources Institute, 1995 - MARBC, 2000	1.2
SI001PET	Slovenia	SI	349	1	1	Pannonian Basin	46.52	16.01	PET	oil and gas	Pawlewicz et al., 2003	1	1945	1	1945	1	Dolina field discovered in 1942, Petisovci field in 1943 - development from 1942 to 1962 - production since 1943	Kulke, 1994 - World Petroleum, 2003 - Nafta Lendava, year unknown	1.2
RO001PET	Romania	RO	360	1	1	Pannonian Basin	46.62	21.85	PET	oil and gas	Pawlewicz et al., 2003	1	1963	1	-9999	3	Turnu field discovered in 1963	Kulke, 1994	1.2
KZ011PET	Kazakhstan	KZ	705	3	11	North Caspian Basin	46.64	48.73	PET	gas	Persits et al., 1998	3	-9999	3	-9999	3	no confirmation of Petroleum Economist - no further information available	Petroleum Economist, 2003	1.2
UP007PET	Ukraine	UP	369	1	7	Azov-Kuban Basin	46.66	35.62	PET	gas	Persits et al., 1998	3	-9999	3	-9999	3	no confirmation of Petroleum Economist	Petroleum Economist, 2003	1.2
RS088PET	Russia	RS	365	1	88	Aniva Basin	46.74	142.45	PET	gas	Persits et al., 1998	4	-9999	3	-9999	4	exploration since the 1950s - no production has been reported yet	Kulke, 1994	1.2
US023PET	United States of Ameri	US	2	5	23	Williston Basin	46.82	-107.47	PET	oil	Petroleum Economist, 2003 - Klett et al., 1997	3	-9999	3	-9999	3	oil field - field could not be identified due to the high concentration in that area - no further information available	Petroleum Economist, 2003	1.2
OF070PET	Canada	CA	20	5	70	Labrador-Newfoundland Shelf	46.83	-48.83	PET	oil	Earth Sciences and Resources Institute, 1995 - Hydro, year unknown - Klett et al., 1997	1	1979	1	1997	1	Hibernia field found in 1979 and came on stream in 1997	Earth Sciences and Resources Institute, 1995 - Hydro, year unknown	1.2
HU001PET	Hungary	HU	310	1	1	Pannonian Basin	46.83	17.22	PET	oil and gas	Pawlewicz et al., 2003	1	1945	1	1945	1	Budafa field discovered in 1937 and production commenced in the same year	Kulke, 1994 - Hungarian Geological Survey, 2002	1.2
KZ012PET	Kazakhstan	KZ	705	3	12	North Caspian Basin	47.02	50.45	PET	oil and gas	Persits et al., 1998 - Earth Sciences and Resources Institute, 1995	3	1966	1	-9999	3	Kamyshitovy Yugo-Zapadny field found in 1966	Earth Sciences and Resources Institute, 1995 - Petroleum Economist, 2003	1.2
KZ013PET	Kazakhstan	KZ	705	3	13	North Caspian Basin	47.06	53.92	PET	oil and gas	Persits et al., 1998 - Earth Sciences and Resources Institute, 1995	1	1945	1	1945	1	Dossor field came on stream in 1911 - giant field Tengiz discovered in 1979 and developed since 1993	Anonymous, 2001 - EIA, 2003n - Petroleum Economist, 2003 - Atyrau, 2003	1.2
SZ001PET	Switzerland	SZ	225	1	1	Molasse Basin	47.08	8	PET	gas	Pawlewicz et al., 2003	2	1964	1	-9999	4	Pfaffnau-S³d field discovered in 1964 - Entlebuch field under production from 1985 to 1994	Kulke, 1994 - SGTK, year unknown - SES, 2003	1.2
AU005PET	Austria	AU	305	1	5	Pannonian Basin	47.11	15.68	PET	gas	Pawlewicz et al., 2003	2	1972	1	-9999	4	Tadten field discovered in 1972 but was uneconomic	Kulke, 1994	1.2
KZ010PET	Kazakhstan	KZ	705	3	10	North Caspian Basin	47.12	48.99	PET	oil	Persits et al., 1998	3	-9999	3	-9999	3	Kumisbek field - no further information available	Petroleum Economist, 2003	1.2
HU002PET	Hungary	HU	310	1	2	Pannonian Basin	47.15	20.31	PET	oil and gas	Pawlewicz et al., 2003	1	1954	2	1955	1	Demjen field found in 1954/56 and the Szolnok field came on stream in 1955	Anonymous, 2001 - MOL Plc. year unknown - Kulke, 1994 - Petroleum Economist, 2003	1.2
US021PET	United States of Ameri	US	2	5	21	Williston Basin	47.34	-104.45	PET	oil and gas	Petroleum Economist, 2003 - Klett et al., 1997	1	1945	1	1945	1	gas discovered in 1916 and was subsequently developed	Peterson, 1995	1.2
RS014PET	Russia	RS	365	1	14	North Caspian Basin	47.45	45.95	PET	oil and gas	Persits et al., 1998	1	1945	2	1945	2	whole basin: first discovery in 1911 - production at least since World War II	Ulmishek, 2001d - Kulke, 1994	1.2
RO002PET	Romania	RO	360	1	2	Transylvania	47.63	24.35	PET	oil	Pawlewicz et al., 2003	1	-9999	3	-9999	3	Sacel field under production	Kulke, 1994	1.2
US018PET	United States of Ameri	US	2	5	18	North-Central Montana	47.69	-109.69	PET	oil and gas	Petroleum Economist, 2003 - Klett et al., 1997	1	1945	1	1945	1	Bowdoin field discovered in 1913 and under production since 1929 - Cutbank field found in 1926	Dyman, 1995	1.2
AU002PET	Austria	AU	305	1	2	Alps	47.72	14.23	PET	oil and gas	Pawlewicz et al., 2003	2	1986	2	-9999	4	short-term production in the Gruenau well - Molln field turned out to be uneconomic	Kulke, 1994 - Nachtmann, 2003	1.2
FR005PET	France	FR	220	1	5	Rhine Graben	47.79	7.13	PET	oil	Pawlewicz et al., 2003	2	-9999	3	-9999	4	discovery of small oilfields after 1945 - depleted at least since 1994	Kulke, 1994 - Petroleum Economist, 2003	1.2
GM013PET	Germany	GM	255	1	13	Molasse Basin	48.05	11.08	PET	oil and gas	Pawlewicz et al., 2003 - Kulke, 1994	1	1954	1	-9999	3	Ampfing field found in 1954	Kulke, 1994 - Petroleum Economist, 2003	1.2
AU001PET	Austria	AU	305	1	1	Molasse Basin	48.13	13.84	PET	oil and gas	Pawlewicz et al., 2003	1	1945	1	1945	1	small gas production near Wels since 1892 - Puchkirchen field discovered in 1956	Kulke, 1994 - Petroleum Economist, 2003	1.2
AU004PET	Austria	AU	305	1	4	Bohemia	48.17	16.36	PET	oil and gas	Pawlewicz et al., 2003	1	1945	1	1945	1	Goesting field found in 1932 and came on stream in 1934	Kulke, 1994 - Society of Petroleum Engineers, 2002	1.2
RS013PET	Russia	RS	365	1	13	North Caspian Basin	48.18	44.36	PET	oil	Persits et al., 1998	1	1945	2	1945	2	whole basin: first discovery in 1911 - production at least since World War II	Ulmishek, 2001d - Kulke, 1994	1.2
KZ014PET	Kazakhstan	KZ	705	3	14	North Caspian Basin	48.27	57.09	PET	oil and gas	Persits et al., 1998 - Earth Sciences and Resources Institute, 1995	1	1978	1	-9999	3	Zhanazhol field discovered in 1978	Earth Sciences and Resources Institute, 1995 - HSBC, 2001 - Petroleum Economist, 2003	1.2
LO004PET	Slovakia	LO	317	1	4	Pannonian Basin	48.35	17.91	PET	gas	Pawlewicz et al., 2003	3	-9999	3	-9999	3	no confirmation of Petroleum Economist - no further information available	Petroleum Economist, 2003	1.2
CH027PET	China	CH	710	3	27	Temtsag Hailar Basin	48.38	117.8	PET	oil	Steinshouer et al., 1999	3	-9999	3	-9999	3	no confirmation of Petroleum Economist - no further information available	Petroleum Economist, 2003	1.2
FR003PET	France	FR	220	1	3	Anglo-Paris Basin	48.44	6.09	PET	oil	Pawlewicz et al., 2003	3	-9999	3	-9999	3	oil field - no further information available	Petroleum Economist, 2003	1.2
GM012PET	Germany	GM	255	1	12	Rhine Graben	48.44	8.03	PET	oil	Pawlewicz et al., 2003 - Kulke, 1994	2	-9999	3	-9999	4	Offenburg field - not under production anymore	Pasternak, 2003 - Petroleum Economist, 2003	1.2
RS016PET	Russia	RS	365	1	16	Dnieper-Donets Basin	48.5	40.87	PET	oil and gas	Persits et al., 1998	1	1960	2	1990	2	several discoveries between 1950 and 1960 - production at least since 1990 in the whole basin	Kulke, 1994 - Ulmishek, 2001a	1.2
US022PET	United States of Ameri	US	2	5	22	Williston Basin	48.53	-102.62	PET	oil	Petroleum Economist, 2003 - Klett et al., 1997	3	-9999	3	-9999	3	oil fields - no further information available	Petroleum Economist, 2003	1.2
US020PET	United States of Ameri	US	2	5	20	Williston Basin	48.55	-106.94	PET	gas	Petroleum Economist, 2003 - Klett et al., 1997	3	-9999	3	-9999	3	gas field - no further information available	Petroleum Economist, 2003	1.2
AU003PET	Austria	AU	305	1	3	North Carpathian Basin	48.55	16.24	PET	oil and gas	Pawlewicz et al., 2003	3	-9999	3	-9999	3	Wildenduernbach field - no further information available	Petroleum Economist, 2003	1.2
FR002PET	France	FR	220	1	2	Anglo-Paris Basin	48.58	3.38	PET	oil and gas	Pawlewicz et al., 2003	1	1958	1	1958	1	Coulommes, Chailly and Saint-Martin de Bossenay found in 1958 and came on stream in the same year	Kulke, 1994 - Wendebourg et al., 2002 - Petroleum Economist, 2003	1.2
US019PET	United States of Ameri	US	2	5	19	North-Central Montana	48.67	-107.38	PET	gas	Petroleum Economist, 2003 - Klett et al., 1997	3	-9999	3	-9999	3	gas field - no further information available	Petroleum Economist, 2003	1.2
FR004PET	France	FR	220	1	4	Rhine Graben	48.68	7.63	PET	oil and gas	Pawlewicz et al., 2003	1	1945	1	1945	1	Pechelbronn field discovered in 1498 and has been exploited since 1735	Kulke, 1994 - Laherrere, 2003 - LoveToKnow, Corp., 2003	1.2
LO003PET	Slovakia	LO	317	1	3	Bohemia	48.68	17.34	PET	oil and gas	Pawlewicz et al., 2003	3	1945	1	-9999	3	discovery in 1914 in that area - Malacky and Vysoka fields - no further information availbale	Kulke, 1994 - Petroleum Economist, 2003	1.2
UP001PET	Ukraine	UP	369	1	1	North Carpathian Basin	48.83	23.96	PET	oil and gas	Persits et al., 1998	1	1945	1	1945	1	Boryslaw and Bitkow fields discovered in the beginning of the 18th century and first production in 1860 - Dashava gas field came o	Kulke, 1994 - Petroleum Economist, 2003	1.2
LO005PET	Slovakia	LO	317	1	5	Pannonian Basin	48.87	21.46	PET	oil and gas	Pawlewicz et al., 2003	1	1996	2	1996	1	Trebisov field commenced production in 1996	Kulke, 1994 - EuroGas Inc., 1996a	1.2
OF304PET	Russia	RS	365	1	304	Tatar Strait Basin	48.96	141.66	PET	gas	Persits et al., 1998	4	-9999	3	-9999	4	exploration and surface shows of oil and gas but no commercial discovery	Kulke, 1994	1.2
EZ002PET	Czech Republic	EZ	316	1	2	Bohemia	49.02	17.14	PET	oil and gas	Pawlewicz et al., 2003	1	1945	1	-9999	3	discovery in 1914 in that area	Kulke, 1994	1.2
LO002PET	Slovakia	LO	317	1	2	North Carpathian Basin	49.2	21.85	PET	oil	Pawlewicz et al., 2003	4	1998	2	-9999	4	Mikova field found at least 1998 - the area was still under exploration in 2002	Carpathian Resources Ltd, 2002 - Petroleum Economist, 2003	1.2
KZ009PET	Kazakhstan	KZ	705	3	9	North Caspian Basin	49.21	56.57	PET	oil	Persits et al., 1998	2	-9999	3	-9999	4	Shubarkuduk field under development	EIA, 1996 - Petroleum Economist, 2003	1.2
KZ006PET	Kazakhstan	KZ	705	3	6	North Caspian Basin	49.22	49.97	PET	oil and gas	Persits et al., 1998	3	-9999	3	-9999	3	no confirmation of Petroleum Economist - no further information available	Petroleum Economist, 2003	1.2
EZ001PET	Czech Republic	EZ	316	1	1	North Carpathian Basin	49.38	17.3	PET	oil and gas	Pawlewicz et al., 2003	1	1996	2	-9999	3	two gas wells found in the Zdanice field in 1996 - first discovery before 1996, but no information about when	Kulke, 1994 - EuroGas, Inc., 1996b - Petroleum Economist, 2003	1.2
LO001PET	Slovakia	LO	317	1	1	North Carpathian Basin	49.4	18.43	PET	oil and gas	Pawlewicz et al., 2003	3	-9999	3	-9999	3	no confirmation of Petroleum Economist - no further information available	Petroleum Economist, 2003	1.2
RS012PET	Russia	RS	365	1	12	North Caspian Basin	49.4	45.48	PET	oil and gas	Persits et al., 1998	1	1945	2	1945	2	whole basin: first discovery in 1911 - production at least since World War II	Ulmishek, 2001d - Kulke, 1994	1.2
KZ007PET	Kazakhstan	KZ	705	3	7	North Caspian Basin	49.45	53.28	PET	oil	Persits et al., 1998	3	-9999	3	-9999	3	Kubasay field - no further information available	Petroleum Economist, 2003	1.2
GM011PET	Germany	GM	255	1	11	Rhine Graben	49.46	8.43	PET	oil and gas	Pawlewicz et al., 2003 - Kulke, 1994	1	1945	1	-9999	3	Forst-Weiher field discovered between 1934 and 1936	Kulke, 1994 - Pasternak, 2003	1.2
FR001PET	France	FR	220	1	1	Anglo-Paris Basin	49.51	1.82	PET	oil	Pawlewicz et al., 2003	3	-9999	3	-9999	3	no confirmation of Petroleum Economist - no further information available	Petroleum Economist, 2003	1.2
CA018PET	Canada	CA	20	5	18	Williston Basin	49.65	-102.57	PET	oil	Earth Sciences and Resources Institute, 1995 - Petroleum Economist, 2003 - Klett et al., 199	1	1950	1	1955	2	Steelman field found in 1950 - Alida field under production at least since 1955	Anonymous, 2001 - Enbridge Pipelines (Saskatchewan) Inc., 2002 - Petroleum Economist, 2003	1.2
UP004PET	Ukraine	UP	369	1	4	Dnieper-Donets Basin	49.72	35.33	PET	oil and gas	Persits et al., 1998	1	1950	1	-9999	3	Shebelinka gas field and Radchenkov oil field discovered in 1950 - production at least since 1990 in the basin	Kulke, 1994 - Ulmishek, 2001a	1.2
KZ008PET	Kazakhstan	KZ	705	3	8	North Caspian Basin	49.75	54.27	PET	oil	Persits et al., 1998	3	-9999	3	-9999	3	Chingiz field - no further information available	Petroleum Economist, 2003	1.2
KZ005PET	Kazakhstan	KZ	705	3	5	North Caspian Basin	49.8	49.24	PET	gas	Persits et al., 1998	3	-9999	3	-9999	3	no confirmation of Petroleum Economist - no further information available	Petroleum Economist, 2003	1.2
PL008PET	Poland	PL	290	1	8	North Carpathian Basin	49.98	21.18	PET	oil and gas	Pawlewicz et al., 2003	1	1945	1	1945	1	Wankowa field discovered in 1848 and was under production at least since the 1930s	Anonymous, 2001 - Nafta Gaz Sanok, year unknown - Kulke, 1994	1.2
UP002PET	Ukraine	UP	369	1	2	Russian Craton Margine	50.26	24.11	PET	gas	Persits et al., 1998	3	-9999	3	-9999	3	no information available		1.2
OF303PET	Russia	RS	365	1	303	North Sakhalin Basin	50.31	143.98	PET	oil and gas	Persits et al., 1998	1	1972	1	-9999	3	Okruzhnoye field found in 1972 - production at least since 1990 in the whole basin	Kulke, 1994 - Lindquist, 2000 - Petroleum Economist, 2003	1.2
UP005PET	Ukraine	UP	369	1	5	Belorussian-Voronezh High	50.42	35.44	PET	oil	Persits et al., 1998	3	-9999	3	-9999	3	no information available		1.2
CA016PET	Canada	CA	20	5	16	Rocky Mountain Deformed Belt	50.53	-114.62	PET	oil and gas	Earth Sciences and Resources Institute, 1995 - Petroleum Economist, 2003 - Klett et al., 199	1	1945	1	1945	1	Turner Valley field found in 1913 and production commenced in 1914	Anonymous, 2001 - Government of Alberta, 2004 - Petroleum Economist, 2003	1.2
OF358PET	United Kingdom	UK	200	1	358	Anglo-Paris Basin	50.56	-1.77	PET	oil and gas	Pawlewicz et al., 2003 - Kulke, 1994	3	-9999	3	-9999	3	no confirmation of Petroleum Economist - no further information available	Petroleum Economist, 2003	1.2
PL007PET	Poland	PL	290	1	7	Russian Craton Margin	50.6	23.49	PET	gas	Pawlewicz et al., 2003	3	-9999	3	-9999	3	Komarow-Zubowice field - no further information available	Petroleum Economist, 2003	1.2
CA017PET	Canada	CA	20	5	17	Williston Basin	50.62	-109.57	PET	oil and gas	Earth Sciences and Resources Institute, 1995 - Petroleum Economist, 2003 - Klett et al., 199	1	1945	1	1945	1	Gas discovered in 1883 near Medicine Hat and first production commenced in 1901 in that area	Geo-Help Inc, 2004 - Petroleum Economist, 2003	1.2
UP003PET	Ukraine	UP	369	1	3	Russian Craton Margine	50.77	24.68	PET	gas	Persits et al., 1998	3	-9999	3	-9999	3	no information available		1.2
UK006PET	United Kingdom	UK	200	1	6	Anglo-Paris Basin	50.79	-2.21	PET	oil	Pawlewicz et al., 2003 - Kulke, 1994	1	1959	1	1961	1	Kimmeridge field discovered in 1959 and was put into production in 1961	Edgon Resources (U.K.) Limited, 2000 - Kulke, 1994	1.2
RS010PET	Russia	RS	365	1	10	Volga-Ural Region	50.79	45.32	PET	oil and gas	Persits et al., 1998 - Earth Sciences and Resources Institute, 1995	3	1949	1	-9999	3	Korobkovskoye field discovered in 1949	Earth Sciences and Resources Institute, 1995	1.2
RS089PET	Russia	RS	365	1	89	Upper Bureya Basin	50.87	132.51	PET	gas	Persits et al., 1998	3	-9999	3	-9999	3	no information available		1.2
RS011PET	Russia	RS	365	1	11	North Caspian Basin	51.01	48.24	PET	oil and gas	Persits et al., 1998 - Earth Sciences and Resources Institute, 1995	3	1953	1	-9999	3	Stepnovskoye field found in 1953	Earth Sciences and Resources Institute, 1995	1.2
GM008PET	Germany	GM	255	1	8	Bohemia	51.12	10.67	PET	oil and gas	Pawlewicz et al., 2003 - Kulke, 1994	1	1945	1	1945	1	Volkenroda field discovered in 1930 and came on stream in the same year	Kulke, 1994 - Pasternak, 2003 - Petroleum Economist, 2003	1.2
UK005PET	United Kingdom	UK	200	1	5	Anglo-Paris Basin	51.13	-0.61	PET	oil and gas	Pawlewicz et al., 2003 - Kulke, 1994	1	1965	1	1998	2	Bletchingley field found in 1965 - Stockbridge under production since at least 1998	Edgon Resources (U.K.) Limited, 2000 - Kulke, 1994	1.2
KZ003PET	Kazakhstan	KZ	705	3	3	North Caspian Basin	51.21	50.9	PET	oil and gas	Persits et al., 1998	1	1979	2	1984	2	whole basin: first fields discovered in 1979 and production at least since 1984 - development project started in 1998	BG Group, 2003 - World Energy Council, 2001as - Anonymous, 2001 - Snow Leopard Resources Inc., 1999	1.2
KZ004PET	Kazakhstan	KZ	705	3	4	North Caspian Basin	51.27	53.24	PET	oil and gas	Persits et al., 1998 - Earth Sciences and Resources Institute, 1995	1	1978	2	1984	1	Karachaganak field found in 1978/79 and came on stream in 1984 - giant field	BG Group, 2003 - World Energy Council, 2001 - Earth Sciences and Resources Institute, 1995	1.2
GM007PET	Germany	GM	255	1	7	Bohemia	51.34	11.82	PET	gas	Pawlewicz et al., 2003 - Kulke, 1994	2	-9999	3	-9999	4	one non-producing field in that area	Pasternak, 2003 - Petroleum Economist, 2003	1.2
OF182PET	Ireland	EI	205	1	182	Ireland-Scotland Platform	51.38	-7.85	PET	oil and gas	Pawlewicz et al., 2003	1	1971	1	1978	1	Kinsale Head field discovered in 1971 and came on stream in 1978	Kulke, 1994 - IOOA, 2003 - Petroleum Economist, 2003	1.2
PL006PET	Poland	PL	290	1	6	Russian Craton Margin	51.43	22.23	PET	oil and gas	Pawlewicz et al., 2003	3	-9999	3	-9999	3	no confirmation of Petroleum Economist - no further information available	Petroleum Economist, 2003	1.2
KZ001PET	Kazakhstan	KZ	705	3	1	Volga-Ural Region	51.51	50.9	PET	oil and gas	Persits et al., 1998	3	-9999	3	-9999	3	no information available - fields could not be identified due to the high concentration in that area	Petroleum Economist, 2003	1.2
KZ002PET	Kazakhstan	KZ	705	3	2	Volga-Ural Region	51.54	52.16	PET	oil and gas	Persits et al., 1998 - Earth Sciences and Resources Institute, 1995 - Berney, 2003	1	1968	1	2003	2	Chinarevskoye field discovered in 1968 and was recently put into production in 2003	Earth Sciences and Resources Institute, 1995 - Berney, 2003	1.2
NL003PET	Netherlands	NL	210	1	3	Anglo-Dutch Basin	51.87	4.82	PET	oil and gas	Pawlewicz et al., 2003 - Kulke, 1994	1	1953	2	1953	1	Rijswijk concession fields under production since 1953	Kulke, 1994 - Petroleum Economist, 2003	1.2
GM010PET	Germany	GM	255	1	10	Southwest German Basin	51.92	9.46	PET	gas	Pawlewicz et al., 2003 - Kulke, 1994	3	-9999	3	-9999	3	no information available - fields could not be identified due to the fact that they are close to the other basin	Petroleum Economist, 2003 - Kulke, 1994	1.2
PL004PET	Poland	PL	290	1	4	German-Polish Basin	51.95	16.7	PET	oil and gas	Pawlewicz et al., 2003	1	1961	1	1964	2	Rybaki field discovered in 1961 - several fields came on stream between 1963 and 1965 in the Polish Lowland	PNiG NAFTA Pila, 2003 - Nafta Gaz Sanok, year unknown - Kulke, 1994	1.2
OF359PET	United Kingdom	UK	200	1	359	Ireland-Scotland Platform	51.97	-5.89	PET	gas	Pawlewicz et al., 2003 - Kulke, 1994	3	-9999	3	-9999	3	Dragon field - no further information available	Petroleum Economist, 2003	1.2
GM006PET	Germany	GM	255	1	6	Bohemia	52.09	10.85	PET	oil and gas	Pawlewicz et al., 2003 - Kulke, 1994	1	1945	1	-9999	3	Fallstein field found in 1934	Kulke, 1994 - Petroleum Economist, 2003	1.2
GM009PET	Germany	GM	255	1	9	Munsterland Basin	52.13	7.22	PET	gas	Pawlewicz et al., 2003 - Kulke, 1994	1	1945	1	-9999	3	Bentheim field found in 1939	Kulke, 1994	1.2
PL005PET	Poland	PL	290	1	5	German-Polish Basin	52.17	18.74	PET	gas	Pawlewicz et al., 2003	3	-9999	3	-9999	3	no confirmation of Petroleum Economist - no further information available	Petroleum Economist, 2003	1.2
NL004PET	Netherlands	NL	210	1	4	Anglo-Dutch Basin	52.25	6.73	PET	gas	Pawlewicz et al., 2003 - Kulke, 1994	3	1953	2	-9999	3	Tubbergen and Twenthe fields - Concession for Tubbergen awarded in 1953	Ministerie van Economische Zaken, 2002 - Petroleum Economist, 2003	1.2
GM005PET	Germany	GM	255	1	5	German-Polish Basin	52.25	13.63	PET	oil and gas	Pawlewicz et al., 2003 - Kulke, 1994	1	-9999	3	-9999	3	Trebatsch and Atterwasch fields	Pasternak, 2003 - Petroleum Economist, 2003	1.2
OF302PET	Russia	RS	365	1	302	North Sakhalin Basin	52.28	143.62	PET	oil and gas	Persits et al., 1998 - Earth Sciences and Resources Institute, 1995	1	1977	1	-9999	3	Odoptu-More field discovered in 1977 and the Chaivo-More field in 1979 - production at least since 1990 in the whole basin	Kulke, 1994 - Lindquist, 2000 - Earth Sciences and Resources Institute, 1995 - Petroleum Economist, 2003	1.2
RS087PET	Russia	RS	365	1	87	North Sakhalin Basin	52.38	142.73	PET	oil and gas	Persits et al., 1998 - Earth Sciences and Resources Institute, 1995 - Dashevsky, 2001	1	1945	1	1945	1	Okha Tsentral'naya field found in 1921 and Ekhabi Vostochnoye field in 1935 - production since the beginning of the 1920s	Kulke, 1994 - Earth Sciences and Resources Institute, 1995 - Petroleum Economist, 2003	1.2
BO001PET	Belarus	BO	370	1	1	Pripyat Basin	52.45	29.69	PET	oil and gas	Persits et al., 1998	1	1954	2	-9999	3	several discoveries in the Pripyat basin between 1944 and 1964 - production at least since 1990	Kulke, 1994 - World Energy Council, 2001j	1.2
UK004PET	United Kingdom	UK	200	1	4	Ireland-Scotland Platform	52.6	-2.42	PET	oil	Pawlewicz et al., 2003 - Kulke, 1994	3	-9999	3	-9999	3	no confirmation of Petroleum Economist - no further information available	Petroleum Economist, 2003	1.2
NL002PET	Netherlands	NL	210	1	2	Anglo-Dutch Basin	52.67	4.89	PET	gas	Pawlewicz et al., 2003 - Kulke, 1994	3	1969	2	-9999	3	Slootdorp, Bergen and Middelie fields - concessions awarded in 1969	Ministerie van Economische Zaken, 2002 - Petroleum Economist, 2003	1.2
OF181PET	Ireland	EI	205	1	181	Ireland-Scotland Platform	52.87	-12.49	PET	oil	Pawlewicz et al., 2003	2	1997	1	-9999	4	Connemara field appraised in 1997 and development planned in the same year but abandoned in 1999	Alexander┤s Gas & Oil Connections, 1997a - Alexander┤s Gas & Oil Connections, 1999 - Petroleum Economist, 2003	1.2
GM004PET	Germany	GM	255	1	4	German-Polish Basin	52.88	11.19	PET	oil and gas	Pawlewicz et al., 2003 - Kulke, 1994	1	1955	1	1959	1	Lueben field found in 1955 and was put into production in 1959	Anonymous, 2001 - Krajewski et al., 2002 - Kulke, 1994 - Petroleum Economist, 2003	1.2
RS072PET	Russia	RS	365	1	72	Angara-Lena Terrace	52.91	103.91	PET	oil and gas	Persits et al., 1998	3	-9999	3	-9999	3	no confirmation of Petroleum Economist - whole basin: Kovytka field found in 1987, but several small discoveries before	Petroleum Economist, 2003 - Ulmishek, 2001c	1.2
NL001PET	Netherlands	NL	210	1	1	Northwest German Basin	52.92	6.32	PET	oil and gas	Pawlewicz et al., 2003 - Kulke, 1994	1	1945	1	1945	1	Schoonebeek field discovered in 1943 - first oil production in the same year	Kulke, 1994 - World Energy Council, 2001bb - Petroleum Economist, 2003	1.2
GM001PET	Germany	GM	255	1	1	Northwest German Basin	53.09	9.13	PET	oil and gas	Pawlewicz et al., 2003 - Kulke, 1994	1	1945	1	1945	1	Wietze field discovered around 1880 and German oil production commenced in 1880	Kulke, 1994 - World Energy Council, 2001af	1.2
PL003PET	Poland	PL	290	1	3	German-Polish Basin	53.19	18.4	PET	gas	Pawlewicz et al., 2003	3	-9999	3	-9999	3	no confirmation of Petroleum Economist - no further information available	Petroleum Economist, 2003	1.2
OF244PET	Netherlands	NL	210	1	244	Anglo-Dutch Basin	53.27	3.62	PET	oil and gas	Pawlewicz et al., 2003 - Kulke, 1994	1	1968	1	1981	1	Halfweg field discovered in 1968 and the Helm field came on stream in 1981	UNOCAL, 2001a - UNOCAL, 2001b - Kulke, 1994 - Petroleum Economist, 2003	1.2
UK003PET	United Kingdom	UK	200	1	3	Irish Sea	53.39	-2.93	PET	oil and gas	Pawlewicz et al., 2003 - Kulke, 1994	2	1939	1	-9999	4	Formby field found in 1939 but was only under production until 1960	Kulke, 1994	1.2
OF245PET	Netherlands	NL	210	1	245	Northwest German Basin	53.45	5.91	PET	gas	Pawlewicz et al., 2003 - Kulke, 1994	1	1983	2	1988	1	Zuidwal field concession awarded in 1983 and commenced production in 1988	Ministerie van Economische Zaken, 2002 - Lundin, 2004a - Petroleum Economist, 2003	1.2
UK002PET	United Kingdom	UK	200	1	2	Anglo-Dutch Basin	53.49	-0.87	PET	oil and gas	Pawlewicz et al., 2003 - Kulke, 1994	1	1945	1	1945	1	Hardstoft field discovered in 1919 and came on stream in the same year	Kulke, 1994 - Oil And Gas Investor, 2004	1.2
OF301PET	Russia	RS	365	1	301	North Sakhalin Basin	53.57	142.41	PET	oil and gas	Persits et al., 1998	1	1975	2	-9999	3	exploration since the 1970s - production at least since 1990 in the whole basin	Kulke, 1994 - Lindquist, 2000	1.2
PL002PET	Poland	PL	290	1	2	German-Polish Basin	53.8	16.05	PET	oil and gas	Pawlewicz et al., 2003	1	1972	1	-9999	3	Kamien Pomorski field found in 1972	Anonymous, 2001 - Kulke, 1994 - Petroleum Economist, 2003	1.2
OF357PET	United Kingdom	UK	200	1	357	Anglo-Dutch Basin	53.81	1.75	PET	gas	Pawlewicz et al., 2003 - Kulke, 1994	1	1966	1	1968	1	Leman field discovered in 1966 and was put into production in 1968	Kulke, 1994 - United Kingdom Offshore Operators Association, 2002a - Petroleum Economist, 2003	1.2
CA011PET	Canada	CA	20	5	11	Alberta Basin	53.83	-114.64	PET	oil and gas	Earth Sciences and Resources Institute, 1995 - Petroleum Economist, 2003 - Klett et al., 199	1	1945	1	1947	1	Oil discovered in the Wainwright area discovered in 1923 - Leduc field came on stream in 1947	Geo-Help Inc, 2004 - Town of Wainwright, year unknown - CPIC Draft BII, 2003	1.2
OF360PET	United Kingdom	UK	200	1	360	Irish Sea	53.83	-3.6	PET	oil and gas	Pawlewicz et al., 2003 - Kulke, 1994	1	1974	1	1985	1	Morecambe field found in 1974 and is under production since 1985	United Kingdom Offshore Operators Association, 2002b - Kulke, 1994 - Petroleum Economist, 2003	1.2
GM003PET	Germany	GM	255	1	3	German-Polish Basin	53.89	13.28	PET	oil and gas	Pawlewicz et al., 2003 - Kulke, 1994	1	1961	1	1968	2	Reinkenhagen field found in 1961 and was under production at least since 1968	Kulke, 1994 - Schule Reinkenhagen, year unknown	1.2
OF116PET	Germany	GM	255	1	116	Northwest German Basin	53.9	6.82	PET	gas	Pawlewicz et al., 2003 - Kulke, 1994	3	1994	2	-9999	3	H15 field at least known since 1994 - no further information available	Kulke, 1994 - Petroleum Economist, 2003	1.2
RS071PET	Russia	RS	365	1	71	Angara-Lena Terrace	53.91	103.83	PET	gas	Persits et al., 1998	3	-9999	3	-9999	3	no confirmation of Petroleum Economist - whole basin: Kovytka field found in 1987, but several small discoveries before	Petroleum Economist, 2003 - Ulmishek, 2001c	1.2
OF300PET	Russia	RS	365	1	300	North Sakhalin Basin	54	141.99	PET	---	Persits et al., 1998 - Earth Sciences and Resources Institute, 1995	3	1961	1	-9999	3	Severno-Kolendo field found in 1961	Earth Sciences and Resources Institute, 1995	1.2
OF117PET	Germany	GM	255	1	117	Northwest German Basin	54.04	8.62	PET	oil	Pawlewicz et al., 2003 - Kulke, 1994	1	1980	1	1987	1	Mittelplate field discovered in 1980 and commenced production in 1987	Anonymous, 2001 - RWE Dea, year unknown - Petroleum Economist, 2003	1.2
OF241PET	Netherlands	NL	210	1	241	North Sea Graben	54.07	4.76	PET	oil and gas	Pawlewicz et al., 2003 - Kulke, 1994	1	1982	1	1985	1	Logger L/16 field found in 1982 and came on stream in 1985	Anonymous, 2001 - Kulke, 1994 - Ministerie van Economische Zaken, 2002	1.2
GM002PET	Germany	GM	255	1	2	German-Polish Basin	54.24	13.39	PET	oil and gas	Pawlewicz et al., 2003 - Kulke, 1994	2	-9999	3	-9999	4	Luestrow and Heringsdorf fields - fields are not under production	Kulke, 1994 - Pasternak, 2003 - Petroleum Economist, 2003	1.2
RS070PET	Russia	RS	365	1	70	Angara-Lena Terrace	54.38	105.49	PET	oil and gas	Persits et al., 1998	3	-9999	3	-9999	3	no confirmation of Petroleum Economist - whole basin: Kovytka field found in 1987, but several small discoveries before	Petroleum Economist, 2003 - Ulmishek, 2001c	1.2
OF243PET	Netherlands	NL	210	1	243	Mid-North Sea High	54.59	3.68	PET	gas	Pawlewicz et al., 2003 - Kulke, 1994	3	-9999	3	-9999	3	no information available - fields could not be identified due to the fact that they are close to the other basin	Ministerie van Economische Zaken, 2002 - Kulke, 1994 - Petroleum Economist, 2003	1.2
OF118PET	Germany	GM	255	1	118	Northwest German Basin	54.62	10.23	PET	oil	Pawlewicz et al., 2003 - Kulke, 1994	1	1978	1	1984	1	Schwedeneck-See field found in 1978 and was put into production in 1984	Anonymous, 2001 - RWE Dea, year unknown - Petroleum Economist, 2003	1.2
PL001PET	Poland	PL	290	1	1	Baltic Depression	54.69	18.03	PET	oil and gas	Pawlewicz et al., 2003 - Petroleum Economist, 2003	3	-9999	3	-9999	3	Zarnowiec field - no further information available	Petroleum Economist, 2003	1.2
OF294PET	Russia	RS	365	1	294	Baltic Depression	54.73	19.72	PET	oil and gas	Persits et al., 1998	3	-9999	3	-9999	3	no information available		1.2
RS001PET	Russia	RS	365	1	1	Baltic Depression	54.74	21.44	PET	oil and gas	Persits et al., 1998	3	-9999	3	-9999	3	Krasnobor fields - no further information available	Petroleum Economist, 2003	1.2
OF180PET	Ireland	EI	205	1	180	Ireland-Scotland Platform	54.75	-10.58	PET	gas	Pawlewicz et al., 2003 - Petroleum Economist, 2003	4	1996	1	-9999	4	Corrib field found in 1996 and will go online in 2005	Marathon Oil Corporation, 1999 - Statoil, 2003 - Petroleum Economist, 2003	1.2
RS086PET	Russia	RS	365	1	86	West-Kamchatka Basin	54.79	155.95	PET	gas	Persits et al., 1998	1	1980	2	1990	2	surface shows known since 1921 - since 1980 several discoveries - production at least since 1990	Kulke, 1994	1.2
CA014PET	Canada	CA	20	5	14	Alberta Basin	54.93	-120.25	PET	gas	Earth Sciences and Resources Institute, 1995 - Petroleum Economist, 2003 - Klett et al., 199	3	-9999	3	-9999	3	Grizzly field - no further information available	Petroleum Economist, 2003	1.2
RS075PET	Russia	RS	365	1	75	Cis-Patom Foredeep	55	108.16	PET	gas	Persits et al., 1998 - Earth Sciences and Resources Institute, 1995 - Dashevsky, 2001	2	1986	1	-9999	4	Kovykta field discovered in 1986 and in 2001 no production had occurred yet	Earth Sciences and Resources Institute, 1995 - Dashevsky, 2001 - Petroleum Economist, 2003	1.2
CA015PET	Canada	CA	20	5	15	Rocky Mountain Deformed Belt	55.04	-121.11	PET	gas	Earth Sciences and Resources Institute, 1995 - Petroleum Economist, 2003 - Klett et al., 199	3	-9999	3	-9999	3	no information available - fields could not be identified	Petroleum Economist, 2003	1.2
DA001PET	Denmark	DA	390	1	1	Northwest German Basin	55.08	9.01	PET	gas	Pawlewicz et al., 2003 - Kulke, 1994	3	-9999	3	-9999	3	no confirmation of Petroleum Economist - no further information available	Petroleum Economist, 2003	1.2
OF242PET	Netherlands	NL	210	1	242	North Sea Graben	55.12	4.29	PET	oil and gas	Pawlewicz et al., 2003 - Kulke, 1994	1	1972	2	1972	1	A18 field was put into production in 1972	Ministerie van Economische Zaken, 2002 - Kulke, 1994 - Petroleum Economist, 2003	1.2
RS006PET	Russia	RS	365	1	6	Volga-Ural Region	55.17	53.83	PET	oil and gas	Persits et al., 1998 - Earth Sciences and Resources Institute, 1995	1	1945	1	1945	2	first discovery in 1929 - giant oil field romashkino discovered in 1948 - production at least since 1945 -> became major productio	Kulke, 1994 - Petroleum Economist, 2003 - Expedia.com, 2003	1.2
OF214PET	Lithuania	LH	368	1	214	Baltic Depression	55.32	20.56	PET	oil and gas	Persits et al., 1998	2	-9999	3	-9999	4	D6 oil field planned to come on stream at the end of year 2003	Schroedter et al., 2003 - Petroleum Economist, 2003	1.2
OF275PET	Poland	PL	290	1	275	Baltic Depression	55.36	18.03	PET	oil and gas	Pawlewicz et al., 2003	1	1981	1	1992	1	B3 field discovered in 1981 and came on stream in 1992	Anonymous, 2001 - Stainless Steel World, 2003 - Petroleum Economist, 2003	1.2
LH001PET	Lithuania	LH	368	1	1	Baltic Depression	55.4	22.19	PET	oil and gas	Persits et al., 1998	1	1965	2	1990	1	oil fields found between 1960 and 1970	World Energy Council, 2001aw - Vdovykin, 2002	1.2
RS009PET	Russia	RS	365	1	9	Volga-Ural Region	55.43	49.06	PET	oil	Persits et al., 1998	3	-9999	3	-9999	3	no confirmation of Petroleum Economist - no further information available	Petroleum Economist, 2003	1.2
RS069PET	Russia	RS	365	1	69	Angara-Lena Terrace	55.46	105.78	PET	gas	Persits et al., 1998	3	-9999	3	-9999	3	no confirmation of Petroleum Economist - whole basin: Kovytka field found in 1987, but several small discoveries before	Petroleum Economist, 2003 - Ulmishek, 2001c	1.2
OF115PET	Germany	GM	255	1	115	North Sea Graben	55.79	3.96	PET	gas	Pawlewicz et al., 2003 - Kulke, 1994	1	1974	1	2000	1	A6 field found in 1974 and came on stream in 2000	Anonymous, 2001 - Kulke, 1994 - SPIEGEL ONLINE, 2001 - Petroleum Economist, 2003	1.2
OF103PET	Denmark	DA	390	1	103	North Sea Graben	55.86	4.45	PET	oil and gas	Pawlewicz et al., 2003 - Kulke, 1994	1	1966	1	1972	1	Kraka field discovered in 1966 and Dan field came on stream in 1972	Kulke, 1994 - Petroleum Economist, 2003	1.2
CA013PET	Canada	CA	20	5	13	Alberta Basin	55.91	-111.77	PET	oil	Earth Sciences and Resources Institute, 1995 - Petroleum Economist, 2003 - Klett et al., 199	3	-9999	3	-9999	3	no information available - fields could not be identified	Petroleum Economist, 2003	1.2
UK001PET	United Kingdom	UK	200	1	1	Midland Valley-Forth Approach	55.97	-3.53	PET	oil and gas	Pawlewicz et al., 2003 - Kulke, 1994	1	1945	1	1945	1	oil shale produced since the 19th century - in the 1930s several almost uneconomic fields were discovered	Kulke, 1994	1.2
RS068PET	Russia	RS	365	1	68	Angara-Lena Terrace	56.31	102.06	PET	gas	Persits et al., 1998	3	-9999	3	-9999	3	no confirmation of Petroleum Economist - whole basin: Kovytka field found in 1987, but several small discoveries before	Petroleum Economist, 2003 - Ulmishek, 2001c	1.2
OF104PET	Denmark	DA	390	1	104	Horda-Norwegian-Danish Basin	56.5	4.97	PET	oil	Pawlewicz et al., 2003 - Kulke, 1994	1	1995	1	1999	1	Siri fiield found in 1995 and was put into production in 1999	Anonymous, 2001 - Petroleum Economist, 2003 - EIA, 2003q	1.2
CA012PET	Canada	CA	20	5	12	Alberta Basin	56.56	-116.74	PET	oil	Earth Sciences and Resources Institute, 1995 - Petroleum Economist, 2003 - Klett et al., 199	2	1945	1	1945	1	Peace River field discovered in 1916 and production was shut down in 2003 after 83 years work	Geo-Help Inc, 2004 - Petroleum Economist, 2003	1.2
RS041PET	Russia	RS	365	1	41	West Siberian Basin	56.6	76.49	PET	---	Persits et al., 1998 - Earth Sciences and Resources Institute, 1995	3	1973	1	-9999	3	Igol'sko-Talovye field found in 1973	Earth Sciences and Resources Institute, 1995	1.2
LG001PET	Latvia	LG	367	1	1	Baltic Depression	56.78	21.48	PET	oil	Persits et al., 1998	2	1965	2	-9999	4	Kuldiga field found between 1960 and 1970	INOGATE, 2003e - Vdovykin, 2002 - Petroleum Economist, 2003	1.2
RS008PET	Russia	RS	365	1	8	Volga-Ural Region	56.8	58.83	PET	oil	Persits et al., 1998	3	-9999	3	-9999	3	no information available - field could not be identified due to the high concentration in that area	Petroleum Economist, 2003	1.2
RS052PET	Russia	RS	365	1	52	Turgay Depression	57.18	65.75	PET	---	Persits et al., 1998 - Earth Sciences and Resources Institute, 1995	3	1970	1	-9999	3	Krytaiol'skoye field found in 1970	Earth Sciences and Resources Institute, 1995	1.2
SW002PET	Sweden	SW	380	1	2	Baltic Depression	57.42	18.57	PET	oil	Pawlewicz et al., 2003 - Kulke, 1994	1	1975	2	1975	2	oil production commenced in the mid-1970s - discovery- and production-year therefore assumed as 1975	Kulke, 1994	1.2
RS040PET	Russia	RS	365	1	40	West Siberian Basin	57.46	72.22	PET	oil and gas	Persits et al., 1998	3	-9999	3	-9999	3	no information available - field could not be identified due to the high concentration in that area	Petroleum Economist, 2003	1.2
RS039PET	Russia	RS	365	1	39	West Siberian Basin	57.96	73.45	PET	oil	Persits et al., 1998	3	-9999	3	-9999	3	no information available - field could not be identified due to the high concentration in that area	Petroleum Economist, 2003	1.2
OF255PET	Norway	NO	385	1	255	Horda-Norwegian-Danish Basin	58.02	4.13	PET	oil	Pawlewicz et al., 2003 - North Sea Digital Atlas, 2004	1	1972	1	1996	1	Bream field found in 1972 and the Yme, Yme Gamma, Beta East and Beta West fields came on stream in 1996	Norwegian Petroleum Directorate, 1999 - Norsk Hydro, 1999 - Petroleum Economist, 2003	1.2
RS064PET	Russia	RS	365	1	64	Nepa-Botuoba Arch	58.29	107.58	PET	oil and gas	Persits et al., 1998 - Earth Sciences and Resources Institute, 1995	1	1962	1	1990	2	Markovo field found in 1962 and production at least since 1990	Kulke, 1994 - Earth Sciences and Resources Institute, 1995 - Ulmishek, 2001c	1.2
SW001PET	Sweden	SW	380	1	1	Baltic Shield-Norwegian Caled	58.49	15.16	PET	gas	Pawlewicz et al., 2003	2	1945	1	-9999	4	deposits of Alum Shale - production goes back to 1637 but today there is no extraction of the Alum Shale	Kulke, 1994	1.2
OF356PET	United Kingdom	UK	200	1	356	North Sea Graben	58.58	0.99	PET	oil and gas	Pawlewicz et al., 2003 - Kulke, 1994	1	1970	1	1975	1	Forties field found in 1970 and came on stream in 1975	Kulke, 1994 - United Kingdom Offshore Operators Association, 2002a - Petroleum Economist, 2003	1.2
RS037PET	Russia	RS	365	1	37	West Siberian Basin	58.65	66.12	PET	gas	Persits et al., 1998	3	-9999	3	-9999	3	no information available		1.2
RS059PET	Russia	RS	365	1	59	Baykit Arch	58.68	98.84	PET	gas	Persits et al., 1998	3	-9999	3	-9999	3	no confirmation of Petroleum Economist - no further information available	Petroleum Economist, 2003	1.2
CA010PET	Canada	CA	20	5	10	Alberta Basin	58.84	-120.09	PET	oil and gas	Earth Sciences and Resources Institute, 1995 - Klett et al., 1997	1	1965	1	-9999	3	Rainbow Lake field discovered in 1965 and Zama field in 1966	Anonymous, 2001 - Zama Community Library, year unknown	1.2
RS007PET	Russia	RS	365	1	7	Volga-Ural Region	58.88	53.57	PET	oil	Persits et al., 1998	3	-9999	3	-9999	3	no information available - field could not be identified due to the high concentration in that area	Petroleum Economist, 2003	1.2
RS038PET	Russia	RS	365	1	38	West Siberian Basin	58.99	71.9	PET	oil	Persits et al., 1998	3	-9999	3	-9999	3	no information available - field could not be identified due to the high concentration in that area	Petroleum Economist, 2003	1.2
OF254PET	Norway	NO	385	1	254	North Sea Graben	59.36	2.64	PET	oil and gas	Pawlewicz et al., 2003 - North Sea Digital Atlas, 2004	1	1969	1	1971	1	Cod and Ekofisk fields discovered in 1969 and the Ekofisk came on stream in 1971	Kulke, 1994 - Petroleum Economist, 2003	1.2
RS063PET	Russia	RS	365	1	63	Nepa-Botuoba Arch	59.44	108.08	PET	oil	Persits et al., 1998	3	-9999	3	-9999	3	no confirmation of Petroleum Economist - no further information available	Petroleum Economist, 2003	1.2
RS036PET	Russia	RS	365	1	36	West Siberian Basin	59.83	69.16	PET	oil	Persits et al., 1998	3	-9999	3	-9999	3	no information available - field could not be identified due to the high concentration in that area	Petroleum Economist, 2003	1.2
RS035PET	Russia	RS	365	1	35	West Siberian Basin	59.96	68.1	PET	oil and gas	Persits et al., 1998	3	-9999	3	-9999	3	no information available - field could not be identified due to the high concentration in that area	Petroleum Economist, 2003	1.2
RS060PET	Russia	RS	365	1	60	Baykit Arch	59.99	102.12	PET	oil and gas	Persits et al., 1998 - Earth Sciences and Resources Institute, 1995	3	1980	1	-9999	3	Sobinskoye field discovered in 1980	Earth Sciences and Resources Institute, 1995 - Petroleum Economist, 2003	1.2
CA008PET	Canada	CA	20	5	8	Mackenzie Foldbelt	60	-126	PET	oil and gas	Earth Sciences and Resources Institute, 1995 - Klett et al., 1997	1	1965	1	-9999	3	Rainbow field found in 1965	Earth Sciences and Resources Institute, 1995 - Anonymous, 2001	1.2
RS062PET	Russia	RS	365	1	62	Nepa-Botuoba Arch	60.01	108.07	PET	oil	Persits et al., 1998	3	-9999	3	-9999	3	no confirmation of Petroleum Economist - no further information available	Petroleum Economist, 2003	1.2
CA009PET	Canada	CA	20	5	9	Alberta Basin	60.03	-117.88	PET	gas	Earth Sciences and Resources Institute, 1995 - Petroleum Economist, 2003 - Klett et al., 199	3	-9999	3	-9999	3	Cameron River field - no further information available	Petroleum Economist, 2003	1.2
US007PET	United States of Ameri	US	2	5	7	Southern Alaska	60.21	-151.09	PET	oil and gas	Earth Sciences and Resources Institute, 1995 - Petroleum Economist, 2003 - Klett et al., 199	1	1957	1	1958	1	Swanson River field discovered in 1957 and was put into production in 1958 - Kenai field found in 1959	Ryherd, 2003 - Earth Sciences and Resources Institute, 1995 - Petroleum Economist, 2003	1.2
RS058PET	Russia	RS	365	1	58	Baykit Arch	60.21	95.44	PET	gas	Persits et al., 1998	3	-9999	3	-9999	3	no confirmation of Petroleum Economist - no further information available	Petroleum Economist, 2003	1.2
OF354PET	United Kingdom	UK	200	1	354	Faeroes-Shetland-Orkney Basin	60.24	-4.24	PET	oil and gas	Pawlewicz et al., 2003 - Kulke, 1994	1	1992	1	1998	1	Foinaven field discovered in 1992 and Schiebhallion field commenced production in 1998	United Kingdom Offshore Operators Association, 2002b - Aurora Environmental Ltd., 2003 - Petroleum Economist, 2003	1.2
RS065PET	Russia	RS	365	1	65	Nepa-Botuoba Arch	60.29	109.57	PET	oil and gas	Persits et al., 1998 - Earth Sciences and Resources Institute, 1995	2	1978	1	-9999	4	Verkhne-Chonskoye field found in 1978 - in 2002 development was planned	Earth Sciences and Resources Institute, 1995 - Zhuravlev, 2002 - Petroleum Economist, 2003	1.2
RS061PET	Russia	RS	365	1	61	Baykit Arch	60.31	103.53	PET	oil and gas	Persits et al., 1998	3	-9999	3	-9999	3	no confirmation of Petroleum Economist - no further information available	Petroleum Economist, 2003	1.2
RS034PET	Russia	RS	365	1	34	West Siberian Basin	60.33	66.96	PET	oil and gas	Persits et al., 1998	3	-9999	3	-9999	3	no information available - field could not be identified due to the high concentration in that area	Petroleum Economist, 2003	1.2
RS066PET	Russia	RS	365	1	66	Nepa-Botuoba Arch	60.39	111.39	PET	oil and gas	Persits et al., 1998 - Earth Sciences and Resources Institute, 1995	2	1970	1	-9999	4	Sredne Botnobin field found in 1970 - in 2000 no production yet in that area	Earth Sciences and Resources Institute, 1995 - Ivanov, 2000	1.2
RS057PET	Russia	RS	365	1	57	Baykit Arch	60.47	96.82	PET	oil and gas	Persits et al., 1998 - Earth Sciences and Resources Institute, 1995	1	1985	1	1990	2	Yurubcheno-Tokhomo field found in 1985 - production at least since 1990	Earth Sciences and Resources Institute, 1995 - Kulke, 1994 - Petroleum Economist, 2003	1.2
RS074PET	Russia	RS	365	1	74	Cis-Patom Foredeep	60.58	118.38	PET	gas	Persits et al., 1998	3	-9999	3	-9999	3	no confirmation of Petroleum Economist - no further information available	Petroleum Economist, 2003	1.2
OF363PET	United States of Ameri	US	2	5	363	Southern Alaska	60.72	-151.44	PET	oil and gas	Earth Sciences and Resources Institute, 1995 - Petroleum Economist, 2003 - Klett et al., 199	1	1962	1	1967	1	Middle Ground Shoal field discovered in 1962 and McArthur River field in 1965 - both fields and the Trading Bay field came on stre	Earth Sciences and Resources Institute, 1995 - Kenai Peninsula Borough-Community and Economic Development Division,	1.2
OF355PET	United Kingdom	UK	200	1	355	Faeroes-Shetland-Orkney Basin	60.93	-2.38	PET	oil and gas	Pawlewicz et al., 2003 - Kulke, 1994	2	1977	1	-9999	4	Clair field found in 1977 and in 1997 an agreement to jointly develop the field was signed	BP, year unknown - Kulke, 1994 - Petroleum Economist, 2003	1.2
RS073PET	Russia	RS	365	1	73	Cis-Patom Foredeep	61.08	114.7	PET	gas	Persits et al., 1998 - Earth Sciences and Resources Institute, 1995	3	1970	1	-9999	3	Sredne Botuoba field discovered in 1970	Earth Sciences and Resources Institute, 1995	1.2
RS056PET	Russia	RS	365	1	56	Baykit Arch	61.12	96.62	PET	oil and gas	Persits et al., 1998	3	-9999	3	-9999	3	no confirmation of Petroleum Economist - no further information available	Petroleum Economist, 2003	1.2
RS067PET	Russia	RS	365	1	67	Nepa-Botuoba Arch	61.86	114.3	PET	oil and gas	Persits et al., 1998 - Earth Sciences and Resources Institute, 1995	3	1977	1	-9999	3	Vilyuysko-Dzherbinskoye field found in 1977	Earth Sciences and Resources Institute, 1995 - Petroleum Economist, 2003	1.2
OF256PET	Norway	NO	385	1	256	Baltic Shield-Norwegian Caled	62.19	4.41	PET	oil and gas	Pawlewicz et al., 2003 - North Sea Digital Atlas, 2004	2	1980	1	-9999	4	Agat field discovered in 1980 but was still undeveloped in 2004	Norwegian Petroleum Directorate, 1999 - Lundin, 2004b - Petroleum Economist, 2003	1.2
RS085PET	Russia	RS	365	1	85	Khatyrka Basin	62.23	175.39	PET	gas	Persits et al., 1998	4	-9999	3	-9999	4	exploration at least since 1991 - no production has been reported yet	Kulke, 1994	1.2
RS030PET	Russia	RS	365	1	30	West Siberian Basin	62.35	74.88	PET	oil and gas	Persits et al., 1998 - Earth Sciences and Resources Institute, 1995	1	1960	1	1964	2	Shaim and Trekhozernoye fields discovered in 1960 - production in the whole basin since 1964	Kulke, 1994 - Ulmishek, 2003 - Earth Sciences and Resources Institute, 1995 - Petroleum Economist, 2003	1.2
OF299PET	Russia	RS	365	1	299	Khatyrka Basin	62.37	176.71	PET	oil	Persits et al., 1998	4	-9999	3	-9999	4	exploration at least since 1991 - no production has been reported yet	Kulke, 1994	1.2
RS084PET	Russia	RS	365	1	84	Khatyrka Basin	62.66	177.56	PET	gas	Persits et al., 1998	4	-9999	3	-9999	4	exploration at least since 1991 - no production has been reported yet	Kulke, 1994	1.2
RS077PET	Russia	RS	365	1	77	Kempendiay Region	63	118.99	PET	---	Persits et al., 1998 - Earth Sciences and Resources Institute, 1995	3	1975	1	-9999	3	Verkhne-Vilyuchanskoye field discovered in 1975	Earth Sciences and Resources Institute, 1995	1.2
RS080PET	Russia	RS	365	1	80	Lena-Vilyuy Basin	63.52	120.59	PET	---	Persits et al., 1998 - Earth Sciences and Resources Institute, 1995	3	1963	1	-9999	3	Sredne-Vilyuyskoye field found in 1963	Earth Sciences and Resources Institute, 1995 - Petroleum Economist, 2003	1.2
RS079PET	Russia	RS	365	1	79	Lena-Vilyuy Basin	63.61	119.33	PET	gas	Persits et al., 1998	3	-9999	3	-9999	3	no confirmation of Petroleum Economist - no further information available	Petroleum Economist, 2003	1.2
RS032PET	Russia	RS	365	1	32	West Siberian Basin	63.7	70.7	PET	oil	Persits et al., 1998	3	-9999	3	-9999	3	no information available - field could not be identified due to the high concentration in that area	Petroleum Economist, 2003	1.2
RS083PET	Russia	RS	365	1	83	Anadyr Basin	63.74	176.69	PET	oil and gas	Persits et al., 1998	1	1989	1	-9999	3	Zapadno Ozernoje gas field discovered in 1989	Kulke, 1994	1.2
RS082PET	Russia	RS	365	1	82	Lena-Vilyuy Basin	63.79	125.29	PET	gas	Persits et al., 1998 - Earth Sciences and Resources Institute, 1995	1	1956	1	-9999	3	Ust-Vilyuy field found in 1956 - production in the whole basin at least since 1990	Kulke, 1994 - Petroleum Economist, 2003	1.2
RS081PET	Russia	RS	365	1	81	Lena-Vilyuy Basin	63.83	122.57	PET	gas	Persits et al., 1998 - Earth Sciences and Resources Institute, 1995	3	1967	1	-9999	3	Tolon-Mastakhskoye field discovered in 1967	Earth Sciences and Resources Institute, 1995	1.2
RS033PET	Russia	RS	365	1	33	West Siberian Basin	63.85	66.15	PET	oil and gas	Persits et al., 1998 - Earth Sciences and Resources Institute, 1995	1	1953	1	1961	1	Berezovoskoye field discovered in 1953 and started operating in 1961	Kulke, 1994 - Gazprom, 2003 - Petroleum Economist, 2003	1.2
RS055PET	Russia	RS	365	1	55	Tunguska Basin	64.1	91.26	PET	oil and gas	Persits et al., 1998	3	-9999	3	-9999	3	no information available		1.2
RS076PET	Russia	RS	365	1	76	Kempendiay Region	64.15	117.59	PET	---	Persits et al., 1998 - Earth Sciences and Resources Institute, 1995	3	1976	1	-9999	3	Sredne-Tyungskoye field found in 1976	Earth Sciences and Resources Institute, 1995	1.2
RS042PET	Russia	RS	365	1	42	West Siberian Basin	64.32	82.28	PET	gas	Persits et al., 1998	3	-9999	3	-9999	3	no information available - field could not be identified due to the high concentration in that area	Petroleum Economist, 2003	1.2
RS078PET	Russia	RS	365	1	78	Lena-Vilyuy Basin	64.58	120.91	PET	gas	Persits et al., 1998	3	-9999	3	-9999	3	no information available		1.2
RS054PET	Russia	RS	365	1	54	Turukhan-Norilsk Folded Zone	64.86	88.54	PET	oil and gas	Persits et al., 1998	3	-9999	3	-9999	3	Volodin field - no further information available	Petroleum Economist, 2003	1.2
OF257PET	Norway	NO	385	1	257	Vestford-Helgeland	65.09	7.38	PET	oil and gas	Pawlewicz et al., 2003 - North Sea Digital Atlas, 2004	1	1982	1	1993	1	Tyrihans and Midgard fields found in 1982 - Draugen field was put into production in 1993	Kulke, 1994 - Petroleum Economist, 2003	1.2
RS031PET	Russia	RS	365	1	31	West Siberian Basin	65.35	72.88	PET	gas	Persits et al., 1998 - Earth Sciences and Resources Institute, 1995	3	1972	1	-9999	3	Nadym field found in 1972	Earth Sciences and Resources Institute, 1995 - Petroleum Economist, 2003	1.2
RS003PET	Russia	RS	365	1	3	Timan-Pechora Basin	65.47	52.74	PET	oil	Persits et al., 1998	3	1986	1	-9999	3	Nizev field found in 1986 - Ust-Tsilma field discovered in 1989	Lindquist, 1999c - Petroleum Economist, 2003	1.2
RS043PET	Russia	RS	365	1	43	West Siberian Basin	65.48	82.25	PET	oil and gas	Persits et al., 1998	3	-9999	3	-9999	3	no information available - field could not be identified due to the high concentration in that area	Petroleum Economist, 2003	1.2
RS053PET	Russia	RS	365	1	53	Turukhan-Norilsk Folded Zone	65.55	88.29	PET	gas	Persits et al., 1998	3	-9999	3	-9999	3	Letnin and Lower fields - no further information available	Petroleum Economist, 2003	1.2
CA007PET	Canada	CA	20	5	7	Northern Interior Basins	65.61	-126.61	PET	oil	Earth Sciences and Resources Institute, 1995 - Petroleum Economist, 2003 - Klett et al., 199	1	1945	1	1945	1	Norman Wells field found in 1920 and under production at least since 1933	Anonymous, 2001 - Northwest Territories, year unknown - Petroleum Economist, 2003	1.2
RS002PET	Russia	RS	365	1	2	Timan-Pechora Basin	65.8	57.12	PET	oil and gas	Persits et al., 1998 - Earth Sciences and Resources Institute, 1995	1	1945	1	1945	2	Yaregskoye field discovered in 1932 - Sed'yol gas field found in 1935 and came on stream in 1939	Kulke, 1994 - Lindquist, 1999c - Earth Sciences and Resources Institute, 1995 - Petroleum Economist, 2003	1.2
RS004PET	Russia	RS	365	1	4	Timan-Pechora Basin	65.96	54.75	PET	oil	Persits et al., 1998	3	-9999	3	-9999	3	oil field - no further information available	Petroleum Economist, 2003	1.2
RS005PET	Russia	RS	365	1	5	Timan-Pechora Basin	66.26	61.77	PET	gas	Persits et al., 1998	3	1985	1	-9999	3	Lemva field found in 1985	Lindquist, 1999c - Petroleum Economist, 2003	1.2
RS044PET	Russia	RS	365	1	44	West Siberian Basin	66.97	82.24	PET	oil and gas	Persits et al., 1998	3	-9999	3	-9999	3	no information available - field could not be identified due to the high concentration in that area	Petroleum Economist, 2003	1.2
RS045PET	Russia	RS	365	1	45	West Siberian Basin	67.56	83.39	PET	oil and gas	Persits et al., 1998	3	-9999	3	-9999	3	no information available - field could not be identified due to the high concentration in that area	Petroleum Economist, 2003	1.2
RS029PET	Russia	RS	365	1	29	West Siberian Basin	67.84	76.31	PET	oil and gas	Persits et al., 1998 - Earth Sciences and Resources Institute, 1995	1	1966	2	1978	1	Urengoy field discovered in 1966/70 and came on stream in 1978 - Yamburg field found in 1969	Earth Sciences and Resources Institute, 1995 - Facts On File, Inc., 2004 - Petroleum Economist, 2003	1.2
RS046PET	Russia	RS	365	1	46	West Siberian Basin	68.31	84.04	PET	oil and gas	Persits et al., 1998	3	1971	1	-9999	3	Suzun field found in 1971	Earth Sciences and Resources Institute, 1995	1.2
RS028PET	Russia	RS	365	1	28	West Siberian Basin	68.55	75	PET	oil and gas	Persits et al., 1998 - Earth Sciences and Resources Institute, 1995	3	1971	1	-9999	3	Semakovskoye-Anderpayuta field found in 1971	Earth Sciences and Resources Institute, 1995 - Petroleum Economist, 2003	1.2
RS022PET	Russia	RS	365	1	22	West Siberian Basin	68.56	71.65	PET	oil and gas	Persits et al., 1998 - Earth Sciences and Resources Institute, 1995	3	1964	1	-9999	3	Novoportov field found in 1964	Earth Sciences and Resources Institute, 1995 - Petroleum Economist, 2003	1.2
OF293PET	Russia	RS	365	1	293	West Siberian Basin	68.95	76.26	PET	gas	Persits et al., 1998	4	-9999	3	-9999	4	development potential	Ulmishek, 2003 - EIA, 1997	1.2
OF287PET	Russia	RS	365	1	287	Timan-Pechora Basin	69.11	53.21	PET	gas	Persits et al., 1998	1	1985	1	-9999	3	Pomor field discovered in 1985	Lindquist, 1999c - Petroleum Economist, 2003	1.2
CA006PET	Canada	CA	20	5	6	Mackenzie Delta	69.12	-133.45	PET	gas	Earth Sciences and Resources Institute, 1995 - Petroleum Economist, 2003 - Klett et al., 199	2	1972	1	-9999	4	Parsons Lake field found in 1972	Mackenzie Gas Project, 2004b - Petroleum Economist, 2003	1.2
OF286PET	Russia	RS	365	1	286	Timan-Pechora Basin	69.15	49.72	PET	oil and gas	Persits et al., 1998	3	-9999	3	-9999	3	no confirmation of Petroleum Economist - no further information available	Petroleum Economist, 2003	1.2
OF288PET	Russia	RS	365	1	288	Timan-Pechora Basin	69.17	56.93	PET	oil and gas	Persits et al., 1998	1	1977	1	-9999	3	Toravey field discovered in 1977	Lindquist, 1999c - Earth Sciences and Resources Institute, 1995 - Petroleum Economist, 2003	1.2
CA005PET	Canada	CA	20	5	5	Mackenzie Delta	69.24	-135.25	PET	oil and gas	Earth Sciences and Resources Institute, 1995 - Petroleum Economist, 2003 - Klett et al., 199	2	1971	1	-9999	4	Taglu field discovered in 1971 - Taglu and Niglintak fields expected to go online in 2009	Kulke, 1995 - Mackenzie Gas Project, 2004a - Mackenzie Gas Project, 2004c - Petroleum Economist, 2003	1.2
US006PET	United States of Ameri	US	2	5	6	Northern Alaska	69.35	-152.4	PET	oil and gas	Petroleum Economist, 2003 - Klett et al., 1997	2	1946	1	-9999	4	Umiat field found in 1946 - in 1998 no production had occurred yet	Magoon et al., year unknown - NPRA, 1998 - Petroleum Economist, 2003	1.2
RS047PET	Russia	RS	365	1	47	Yenisey-Khatanga Basin	69.43	82.59	PET	gas	Persits et al., 1998 - Earth Sciences and Resources Institute, 1995	1	1966	1	1970	1	Zimnyeye field found in 1966 and Messoyakha field commenced production in 1970	Earth Sciences and Resources Institute, 1995 - Tanahashi, 1996	1.2
US005PET	United States of Ameri	US	2	5	5	Northern Alaska	69.49	-147.69	PET	gas	Petroleum Economist, 2003 - Klett et al., 1997	2	1969	1	-9999	4	Kavik field discovered in 1969 - in 1998 no production had occurred yet	Magoon et al., year unknown - NPRA, 1998 - Petroleum Economist, 2003	1.2
RS027PET	Russia	RS	365	1	27	West Siberian Basin	69.54	75.24	PET	oil and gas	Persits et al., 1998 - Earth Sciences and Resources Institute, 1995	3	1975	1	-9999	3	Geofiziche field found in 1975	Earth Sciences and Resources Institute, 1995 - Petroleum Economist, 2003	1.2
RS021PET	Russia	RS	365	1	21	West Siberian Basin	69.73	67.96	PET	gas	Persits et al., 1998	3	-9999	3	-9999	3	no confirmation of Petroleum Economist - no further information available	Petroleum Economist, 2003	1.2
OF285PET	Russia	RS	365	1	285	South Barents Basin	69.85	41.63	PET	gas	Persits et al., 1998	3	1984	1	-9999	3	Murmansk field discovered in 1984	Lindquist, 1999b - Petroleum Economist, 2003	1.2
OF065PET	Canada	CA	20	5	65	Mackenzie Delta	69.9	-132.01	PET	oil	Petroleum Economist, 2003 - Klett et al., 1997	2	1982	1	-9999	4	West Atkinson field discovered in 1982	AINC-INAC_3, year unknown - Petroleum Economist, 2003	1.2
US004PET	United States of Ameri	US	2	5	4	Northern Alaska	69.94	-143.78	PET	oil	Petroleum Economist, 2003 - Klett et al., 1997	2	1975	1	-9999	4	Flaxman Island field found in 1975 and Point Thomson in the same year - in 2001 no production had occurred yet	Earth Sciences and Resources Institute, 1995 - Nelson, 2001 - NPRA, 1998 - Petroleum Economist, 2003	1.2
OF064PET	Canada	CA	20	5	64	Mackenzie Delta	70.06	-134.52	PET	oil and gas	Earth Sciences and Resources Institute, 1995 - Petroleum Economist, 2003 - Klett et al., 199	1	1976	1	1986	2	Kopanoar and Nektoralik fields discovered in 1976 - test production at the Amauligak field at least since 1986	AINC-INAC_2, year unknown - Morrell, 1995 - Petroleum Economist, 2003	1.2
US003PET	United States of Ameri	US	2	5	3	Northern Alaska	70.24	-149.63	PET	oil and gas	Earth Sciences and Resources Institute, 1995 - Petroleum Economist, 2003 - Klett et al., 199	1	1967	1	1977	1	Prudhoe Bay field discovered in 1967 and came on stream in 1977	Earth Sciences and Resources Institute, 1995 - BP Exploration (Alaska) Inc., 2001 - NPRA, 1998 - Petroleum Economis	1.2
OF362PET	United States of Ameri	US	2	5	362	Northern Alaska	70.35	-146.87	PET	oil	Petroleum Economist, 2003 - Klett et al., 1997	3	-9999	3	-9999	3	oil field - no further information available	Petroleum Economist, 2003	1.2
RS048PET	Russia	RS	365	1	48	Yenisey-Khatanga Basin	70.5	84.95	PET	oil and gas	Persits et al., 1998	3	-9999	3	-9999	3	Payakha field - no further information available	Petroleum Economist, 2003	1.2
OF361PET	United States of Ameri	US	2	5	361	Beaufort Shelf OSC	70.58	-148.56	PET	oil	Petroleum Economist, 2003 - Klett et al., 1997	1	1978	1	1987	1	Endicott field discovered in 1978 and commenced production in 1987	University of Conneticut et al., 1995 - Petroleum Economist, 2003	1.2
OF291PET	Russia	RS	365	1	291	West Siberian Basin	70.6	66.9	PET	gas	Persits et al., 1998	4	-9999	3	-9999	4	development potential	Ulmishek, 2003 - EIA, 1997	1.2
RS026PET	Russia	RS	365	1	26	West Siberian Basin	70.62	76.98	PET	gas	Persits et al., 1998 - Earth Sciences and Resources Institute, 1995	3	1978	1	-9999	3	Gydan field discovered in 1978	Earth Sciences and Resources Institute, 1995 - Petroleum Economist, 2003	1.2
US002PET	United States of Ameri	US	2	5	2	Northern Alaska	70.73	-155.6	PET	oil	Petroleum Economist, 2003 - Klett et al., 1997	2	1950	1	-9999	4	Simpson field found in 1950 - in 1998 no production had occurred yet	Magoon et al., year unknown - NPRA, 1998 - Petroleum Economist, 2003	1.2
US001PET	United States of Ameri	US	2	5	1	Northern Alaska	70.96	-156.94	PET	gas	Petroleum Economist, 2003 - Klett et al., 1997	1	1949	1	1950	1	Barrow field discovered in 1949 and commenced production in 1950	Magoon et al., year unknown - NPRA, 1998 - Petroleum Economist, 2003	1.2
RS025PET	Russia	RS	365	1	25	West Siberian Basin	71.01	74.51	PET	oil and gas	Persits et al., 1998 - Earth Sciences and Resources Institute, 1995	3	1979	1	-9999	3	Utrenneye field found in 1979	Earth Sciences and Resources Institute, 1995 - Petroleum Economist, 2003	1.2
RS020PET	Russia	RS	365	1	20	West Siberian Basin	71.02	69.93	PET	oil and gas	Persits et al., 1998 - Earth Sciences and Resources Institute, 1995	3	1968	1	-9999	3	Arktiche field found in 1968	Earth Sciences and Resources Institute, 1995 - Petroleum Economist, 2003	1.2
RS049PET	Russia	RS	365	1	49	Yenisey-Khatanga Basin	71.02	81.75	PET	gas	Persits et al., 1998	3	-9999	3	-9999	3	Deryabin field - no further information available	Petroleum Economist, 2003	1.2
OF066PET	Canada	CA	20	5	66	Mackenzie Delta	71.17	-129.75	PET	oil	Earth Sciences and Resources Institute, 1995 - Petroleum Economist, 2003 - Klett et al., 199	3	1978	2	-9999	3	Kaglulik field known at least since 1978	Arctic Coastal Zone Management Newsletter, 1978 - Petroleum Economist, 2003	1.2
OF258PET	Norway	NO	385	1	258	Hammerfest-Varanger Basin	71.49	21.04	PET	oil and gas	Pawlewicz et al., 2003 - North Sea Digital Atlas, 2004	2	1981	1	-9999	4	Asekladd field discovered in 1981 - development for the Snoehvit, Askeladd and Albatross fields planned and expected to commence p	Smith, year unknown - Statoil, 2004 - World Oil, 2004 - Petroleum Economist, 2003	1.2
OF280PET	Russia	RS	365	1	280	Central Barents Platform	71.51	36.75	PET	gas	Persits et al., 1998	3	1983	1	-9999	3	N. Kildinskoye field found in 1983	Lindquist, 1999b	1.2
OF261PET	Norway	NO	385	1	261	Kola Monocline-Finnmark Platf	71.52	28.08	PET	oil	Pawlewicz et al., 2003 - North Sea Digital Atlas, 2004	2	1994	1	-9999	4	7128/4-1 field found in 1994 - in 1999 development was not planned and is not very likely	Norwegian Petroleum Directorate, 1999 - Petroleum Economist, 2003	1.2
RS024PET	Russia	RS	365	1	24	West Siberian Basin	71.67	77.02	PET	---	Persits et al., 1998 - Earth Sciences and Resources Institute, 1995	3	1969	1	-9999	3	Bol'shoye Chernogor field discovered in 1969	Earth Sciences and Resources Institute, 1995	1.2
TS050PET	Russia	RS	365	1	50	Yenisey-Khatanga Basin	71.71	84.49	PET	gas	Persits et al., 1998	2	-9999	3	-9999	4	Ozernoye field planned to come on stream in summer 2004		1.2
OF259PET	Norway	NO	385	1	259	Hammerfest-Varanger Basin	71.75	24.78	PET	gas	Pawlewicz et al., 2003 - North Sea Digital Atlas, 2004	2	1987	1	-9999	4	7122/6-1 field found in 1987 - in 1999 development was not planned but may be developed in the long term	Norwegian Petroleum Directorate, 1999 - Petroleum Economist, 2003	1.2
RS023PET	Russia	RS	365	1	23	West Siberian Basin	71.76	73.99	PET	oil and gas	Persits et al., 1998	3	-9999	3	-9999	3	no confirmation of Petroleum Economist - no further information available	Petroleum Economist, 2003	1.2
OF260PET	Norway	NO	385	1	260	Hammerfest-Varanger Basin	72.23	26.48	PET	gas	Pawlewicz et al., 2003 - North Sea Digital Atlas, 2004	2	1987	1	-9999	4	7226/11-4 field discovered in 1987 - in 1999 development was not planned and is not very likely	Norwegian Petroleum Directorate, 1999 - Petroleum Economist, 2003	1.2
OF290PET	Russia	RS	365	1	290	West Siberian Basin	72.33	65.6	PET	gas	Persits et al., 1998 - Earth Sciences and Resources Institute, 1995	4	1990	1	-9999	4	Leningrad (Kara field) found in 1990 - development potential	Earth Sciences and Resources Institute, 1995 - Ulmishek, 2003 - EIA, 1997 - BISNIS, 1998	1.2
RS051PET	Russia	RS	365	1	51	Yenisey-Khatanga Basin	72.63	99.55	PET	gas	Persits et al., 1998	3	-9999	3	-9999	3	no information available		1.2
OF284PET	Russia	RS	365	1	284	South Barents Basin	73	48	PET	gas	Persits et al., 1998 - Earth Sciences and Resources Institute, 1995 - Lindquist, 1999b	3	1988	1	-9999	3	Shtokman field found in 1988	Lindquist, 1999b - Earth Sciences and Resources Institute, 1995	1.2
OF283PET	Russia	RS	365	1	283	South Barents Basin	73.09	43.72	PET	gas	Persits et al., 1998	3	-9999	3	-9999	3	no confirmation of Petroleum Economist - no further information available	Petroleum Economist, 2003	1.2
OF289PET	Russia	RS	365	1	289	West Siberian Basin	73.22	65.72	PET	gas	Persits et al., 1998 - Earth Sciences and Resources Institute, 1995	3	1982	1	-9999	3	Rusanovskoye field found in 1982 - development potential	Earth Sciences and Resources Institute, 1995 - Ulmishek, 2003 - EIA, 1997	1.2
OF292PET	Russia	RS	365	1	292	West Siberian Basin	73.43	70.28	PET	oil	Persits et al., 1998	4	-9999	3	-9999	4	development potential	Ulmishek, 2003 - EIA, 1997	1.2
OF282PET	Russia	RS	365	1	282	South Barents Basin	74.05	46.94	PET	gas	Persits et al., 1998 - Earth Sciences and Resources Institute, 1995	2	1991	1	-9999	4	Ledovoye field found in 1991 - not under production in 1998	Lindquist, 1999b - Earth Sciences and Resources Institute, 1995 - BISNIS, 1998	1.2
OF281PET	Russia	RS	365	1	281	Ludlov Saddle	74.69	47.1	PET	gas	Persits et al., 1998 - Earth Sciences and Resources Institute, 1995	2	1990	1	-9999	4	Ludlov field discovered in 1990 - not under production in 1998	Lindquist, 1999b - Earth Sciences and Resources Institute, 1995 - BISNIS, 1998	1.2
CA001PET	Canada	CA	20	5	1	Sverdrup Basin	76.36	-109.73	PET	gas	Earth Sciences and Resources Institute, 1995 - AINC-INAC, year unknown - Klett et al., 1997	2	1972	1	-9999	4	Hecla field discovered in 1972	Earth Sciences and Resources Institute, 1995 - AINC-INAC_1, year unknown	1.2
OF067PET	Canada	CA	20	5	67	Sverdrup Basin	76.44	-107.94	PET	gas	Earth Sciences and Resources Institute, 1995 - AINC-INAC_1, year unknown - Klett et al., 199	2	1969	2	-9999	4	Drake Point field found in 1969/73	Earth Sciences and Resources Institute, 1995 - AINC-INAC_1, year unknown	1.2
OF068PET	Canada	CA	20	5	68	Sverdrup Basin	77.31	-106.65	PET	oil and gas	Earth Sciences and Resources Institute, 1995 - AINC-INAC_1, year unknown - Klett et al., 199	2	1979	1	-9999	4	Whitefish field discovered in 1979	Earth Sciences and Resources Institute, 1995 - AINC-INAC_1, year unknown - AINC-INAC_4, year unknown	1.2
OF069PET	Canada	CA	20	5	69	Sverdrup Basin	77.62	-98.52	PET	oil and gas	Earth Sciences and Resources Institute, 1995 - AINC-INAC_1, year unknown - Klett et al., 199	2	1979	2	-9999	4	Char field found in 1979/80	Earth Sciences and Resources Institute, 1995 - AINC-INAC_1, year unknown - AINC-INAC_4, year unknown	1.2
CA002PET	Canada	CA	20	5	2	Sverdrup Basin	78.52	-102.23	PET	gas	Petroleum Economist, 2002b - Klett et al., 1997	3	-9999	3	-9999	3	gas field - no further information available	Petroleum Economist, 2002b	1.2
CA003PET	Canada	CA	20	5	3	Arctic Coastal Shelf	79.15	-104.64	PET	gas	Petroleum Economist, 2002b - Klett et al., 1997	3	-9999	3	-9999	3	gas field - no further information available	Petroleum Economist, 2002b	1.2
CA004PET	Canada	CA	20	5	4	Ellesmere Foldbelt	79.28	-83.33	PET	oil and gas	Petroleum Economist, 2002b - Petroleum Economist, 2002c - Klett et al., 1997	2	1972	1	-9999	4	Romulus field discovered in 1972	AINC-INAC_1, year unknown - Petroleum Economist, 2002b - Petroleum Economist, 2002c	1.2
